# Supplementary material for: A thermodynamic investigation of amyloid precursor protein processing by human γ-secretase
Source: Commun Biol. 2022 Aug 18;5:837. doi: 10.1038/s42003-022-03818-7 (PMC9388646; doi:10.1038/s42003-022-03818-7)
Supplement: Supplementary file 4 — Supplementary Data 1 [file 42003_2022_3818_MOESM4_ESM.xlsx]

## Sheet: Unwinding free energy
Residual helicity	Free energy(in PS1)	Error estimation	Free energy(In Water)	Error estimation	Free energy(In Membrane)	Error estimation	Free energy(CutTMDin PS1)	Error estimation
0	18.3091	0.258463	9.73939	0.799325	29.5811	0.374379	17.5584	0.434324
0.0142857	14.7335	0.477134	7.9382	0.054949	27.048	0.374379	14.4908	0.643828
0.0285714	11.5007	0.977776	6.2789	0.372687	24.5763	1.00862	11.7558	0.918483
0.0428571	8.64746	1.25798	4.78477	0.751266	22.204	1.27137	9.39216	0.927395
0.0571429	6.20084	1.45318	3.47582	1.37362	19.9669	1.39058	7.42547	0.916357
0.0714286	4.17298	0.886152	2.36781	1.62826	17.897	1.38371	5.86962	0.787135
0.0857143	2.56501	0.704498	1.46744	1.56339	16.0205	1.4873	4.72576	0.977647
0.1	1.37061	0.641266	0.783035	2.51496	14.3619	1.27626	3.98437	0.909273
0.114286	0.566108	0.588575	0.315424	1.77477	12.9379	1.39361	3.6191	0.801654
0.128571	0.122431	0.495362	0.0576213	2.51496	11.7553	1.33765	3.59415	0.692192
0.142857	0	0.380964	0	2.51496	10.8134	1.22248	3.87269	0.684715
0.157143	0.153051	0.381619	0.1268	2.51496	10.1042	1.14187	4.40085	0.584339
0.171429	0.532696	0.3334	0.41956	2.51496	9.61131	1.22718	5.12438	0.708866
0.185714	1.08895	0.26648	0.857063	1.98585	9.3124	1.23258	5.98206	0.540178
0.2	1.77245	0.250142	1.41635	2.18399	9.17983	1.21237	6.92687	0.486026
0.214286	2.53426	0.209875	2.07328	2.27638	9.16739	0.986931	7.90239	0.453806
0.228571	3.33188	0.196422	2.80322	2.51496	9.25948	0.943211	8.85994	0.379416
0.242857	4.12593	0.202499	3.58167	2.51496	9.419	0.842756	9.75973	0.329823
0.257143	4.88385	0.206112	4.38482	2.51496	9.60909	0.975098	10.5711	0.321632
0.271429	5.58291	0.197143	5.18996	2.51496	9.7983	0.853777	11.2693	0.296889
0.285714	6.20285	0.193673	5.97592	2.51496	9.95909	0.675644	11.8402	0.317398
0.3	6.72758	0.285443	6.72333	2.51496	10.0682	0.958663	12.2769	0.343777
0.314286	7.15407	0.186966	7.41498	2.51496	10.1095	0.718728	12.5826	0.342914
0.328571	7.4734	0.19263	8.036	2.51496	10.0691	0.559556	12.7651	0.33737
0.342857	7.71482	0.176368	8.57418	2.51496	9.93961	0.51939	12.8384	0.33473
0.357143	7.87904	0.179621	9.02019	1.77477	9.73387	0.59607	12.8206	0.324401
0.371429	7.97504	0.170979	9.36783	1.98585	9.45163	0.574708	12.7311	0.303855
0.385714	8.01677	0.166512	9.61428	2.51496	9.10367	0.605002	12.5904	0.325875
0.4	8.01879	0.165713	9.76032	2.13565	8.706	0.619095	12.4179	0.293784
0.414286	7.99581	0.172129	9.81052	1.77477	8.27337	0.660837	12.2306	0.266213
0.428571	7.96171	0.199705	9.77328	2.51496	7.82391	0.770563	12.0429	0.256988
0.442857	7.92971	0.18416	9.66087	2.51496	7.37331	0.637233	11.8653	0.271534
0.457143	7.91013	0.233329	9.48928	2.51496	6.93785	0.511741	11.7033	0.272907
0.471429	7.86487	0.205958	9.27785	2.51496	6.50736	0.414608	11.4946	0.29027
0.485714	7.8787	0.195553	9.04887	2.51496	6.13106	0.375531	11.3464	0.309395
0.5	7.92075	0.206237	8.82683	2.51496	5.79779	0.337745	11.2076	0.310351
0.514286	7.99188	0.213037	8.63768	2.51496	5.51028	0.378196	11.0725	0.348975
0.528571	8.12228	0.230315	8.50779	2.51496	5.26767	0.363307	10.9501	0.370237
0.542857	8.23488	0.242455	8.46293	2.51496	5.06578	0.384994	10.8068	0.468815
0.557143	8.36519	0.249681	8.53209	2.51496	4.89763	0.417961	10.6468	0.479699
0.571429	8.50502	0.232287	8.74208	2.51496	4.75502	0.602057	10.4752	0.527892
0.585714	8.6448	0.25315	9.08503	2.51496	4.63222	0.607531	10.2778	0.56838
0.6	8.78286	0.258535	9.58153	2.03219	4.51049	0.683635	10.0625	0.622559
0.614286	8.89095	0.270592	10.2493	2.02348	4.37679	0.521668	9.83431	0.728474
0.628571	8.94643	0.248344	11.0863	2.2518	4.22311	0.440507	9.59839	0.74348
0.642857	8.94532	0.248624	12.0907	2.13565	4.0418	0.468799	9.35343	0.685262
0.657143	8.88092	0.229226	13.2511	2.2518	3.82751	0.501834	9.10342	0.53932
0.671429	8.74691	0.202778	14.5527	2.51496	3.57692	0.506969	8.84346	0.42893
0.685714	8.53394	0.192665	15.9759	2.51496	3.28557	0.535851	8.58194	0.455043
0.7	8.24357	0.170778	17.5012	2.51496	2.96054	0.614844	8.31705	0.424855
0.714286	7.8776	0.176898	19.0976	2.51496	2.59876	0.69553	8.04297	0.439019
0.728571	7.44075	0.148662	20.7392	2.51496	2.21022	0.807325	7.75284	0.409293
0.742857	6.94804	0.144496	22.3954	2.51496	1.8083	0.804143	7.43345	0.388379
0.757143	6.41759	0.142672	24.042	2.51496	1.4064	0.824222	7.07377	0.365498
0.771429	5.8696	0.169254	25.6557	2.51496	1.01842	1.06858	6.6614	0.341015
0.785714	5.32886	0.224653	27.2159	2.51496	0.663691	1.05866	6.18336	0.337872
0.8	4.82604	0.319513	28.6993	2.51496	0.362461	1.23036	5.63401	0.430316
0.814286	4.39785	0.408873	30.0941	2.51496	0.135995	0.941263	5.01172	0.448227
0.828571	4.07602	0.41953	31.385	2.51496	0.00792422	1.03649	4.32424	0.478977
0.842857	3.89702	0.401457	32.5659	2.51496	0	1.2037	3.5838	0.480738
0.857143	3.90035	0.502845	33.6331	2.51496	0.131276	0.916774	2.8168	0.481812
0.871429	4.11825	0.88091	34.5854	2.51496	0.423177	1.08777	2.0576	0.442617
0.885714	4.58588	0.692959	35.4281	2.51496	0.89656	1.19591	1.34276	0.485542
0.9	5.33091	0.882021	36.1618	2.51496	1.57005	1.36787	0.723759	0.51088
0.914286	6.38213	0.682075	36.7934	2.51496	2.45838	1.35383	0.259182	0.512263
0.928571	7.75777	0.463496	37.3295	2.51496	3.57107	1.2765	0	0.407619
0.942857	9.47001	0.410759	37.7808	2.51496	4.91446	1.25277	0.00891509	0.363876
0.957143	11.524	0.367238	38.1563	2.51496	6.4895	1.28241	0.339791	0.255352
0.971429	13.9195	0.293294	38.466	2.51496	8.29125	1.22901	1.04012	0.200885
0.985714	16.6442	0.246708	38.7172	2.51496	10.3157	0.940058	2.14588	0.155375
1	19.6804	0.263774	38.9193	2.51496	12.5291	0.170571	3.68483	0.083087
1.01429	23.0008	0.263774	39.0803	2.51496	14.9198	0.170571	5.66668	0.083087
1.02857	26.5705	0.263774	39.2073	2.51496	17.4541	0.170571	8.09016	0.083087

## Sheet: couple-f
Residual helicity	Coor.num	Free energy	Error estimation
0	0	93.2803	1.21623
0.0142857	0	93.2609	1.22138
0.0285714	0	93.2825	1.21481
0.0428571	0	93.3442	1.19681
0.0571429	0	93.4439	1.16813
0.0714286	0	93.5782	1.12975
0.0857143	0	93.7429	1.08301
0.1	0	93.9326	1.02951
0.114286	0	94.1415	0.971
0.128571	0	94.3635	0.909362
0.142857	0	94.592	0.846591
0.157143	0	94.8208	0.784605
0.171429	0	95.0433	0.725361
0.185714	0	95.254	0.670645
0.2	0	95.4473	0.622148
0.214286	0	95.6173	0.581648
0.228571	0	95.76	0.550629
0.242857	0	95.8733	0.529631
0.257143	0	95.9547	0.519516
0.271429	0	96.0012	0.521172
0.285714	0	96.011	0.535221
0.3	0	95.9824	0.56218
0.314286	0	95.9134	0.602647
0.328571	0	95.7954	0.659638
0.342857	0	95.6372	0.730082
0.357143	0	95.4447	0.811352
0.371429	0	95.211	0.905902
0.385714	0	94.9356	1.01366
0.4	0	94.6179	1.1346
0.414286	0	94.2571	1.26876
0.428571	0	93.852	1.4163
0.442857	0	93.401	1.57754
0.457143	0	92.9022	1.75299
0.471429	0	92.3532	1.94334
0.485714	0	91.7511	2.14952
0.5	0	91.0927	2.37263
0.514286	0	90.3747	2.61394
0.528571	0	89.5967	2.87394
0.542857	0	88.7495	3.15585
0.557143	0	87.8342	3.45981
0.571429	0	86.8474	3.78729
0.585714	0	85.7903	4.13852
0.6	0	84.6647	4.51347
0.614286	0	83.4742	4.91137
0.628571	0	82.2255	5.33051
0.642857	0	80.9283	5.76809
0.657143	0	79.5952	6.22012
0.671429	0	78.2427	6.68135
0.685714	0	76.8901	7.14533
0.7	0	75.5599	7.60443
0.714286	0	74.2773	8.05002
0.728571	0	73.0689	8.47274
0.742857	0	71.9626	8.86275
0.757143	0	70.9861	9.21013
0.771429	0	70.166	9.50525
0.785714	0	69.5266	9.73923
0.8	0	69.0887	9.90431
0.814286	0	68.8686	9.99426
0.828571	0	68.8773	10.0047
0.842857	0	69.12	9.93338
0.857143	0	69.5953	9.78022
0.871429	0	70.2957	9.54751
0.885714	0	71.2071	9.23971
0.9	0	72.3102	8.86337
0.914286	0	73.5806	8.42681
0.928571	0	74.9901	7.93977
0.942857	0	76.5078	7.413
0.957143	0	78.1015	6.85785
0.971429	0	79.7388	6.28576
0.985714	0	81.3883	5.70789
1	0	83.0205	5.13469
1.01429	0	84.609	4.57567
1.02857	0	86.1311	4.03901
1.04286	0	87.5681	3.53151
1.05714	0	88.9057	3.05846
1.07143	0	90.1338	2.62351
1.08571	0	91.2466	2.2289
1.1	0	92.2423	1.87543
1.11429	0	93.1217	1.56283
1.12857	0	93.8892	1.28975
1.14286	0	94.5509	1.05407
0		0	0
0	3	89.7682	0.909075
0.0142857	3	89.7328	0.914364
0.0285714	3	89.7715	0.91157
0.0428571	3	89.8823	0.901102
0.0571429	3	90.0605	0.883778
0.0714286	3	90.2996	0.860618
0.0857143	3	90.591	0.83295
0.1	3	90.9244	0.802282
0.114286	3	91.2884	0.770326
0.128571	3	91.6709	0.738969
0.142857	3	92.0588	0.710212
0.157143	3	92.4396	0.686071
0.171429	3	92.8006	0.668671
0.185714	3	93.1298	0.660029
0.2	3	93.4163	0.662118
0.214286	3	93.648	0.676923
0.228571	3	93.8154	0.706467
0.242857	3	93.9146	0.751599
0.257143	3	93.9398	0.813404
0.271429	3	93.8852	0.892976
0.285714	3	93.7466	0.991018
0.3	3	93.521	1.10787
0.314286	3	93.2046	1.24393
0.328571	3	92.7785	1.40258
0.342857	3	92.2632	1.57921
0.357143	3	91.676	1.76917
0.371429	3	91.0022	1.97433
0.385714	3	90.2436	2.19304
0.4	3	89.4016	2.42356
0.414286	3	88.4774	2.6641
0.428571	3	87.4713	2.91295
0.442857	3	86.3828	3.16864
0.457143	3	85.2102	3.43003
0.471429	3	83.9503	3.69641
0.485714	3	82.5983	3.96763
0.5	3	81.1482	4.24411
0.514286	3	79.5925	4.52689
0.528571	3	77.9285	4.81682
0.542857	3	76.136	5.11758
0.557143	3	74.2138	5.43061
0.571429	3	72.1521	5.75865
0.585714	3	69.9488	6.10394
0.6	3	67.603	6.46849
0.614286	3	65.1186	6.8536
0.628571	3	62.5053	7.25962
0.642857	3	59.7795	7.68563
0.657143	3	56.9654	8.12923
0.671429	3	54.095	8.58636
0.685714	3	51.2081	9.05135
0.7	3	48.3522	9.51676
0.714286	3	45.5812	9.97367
0.728571	3	42.9538	10.4119
0.742857	3	40.532	10.8202
0.757143	3	38.3782	11.1872
0.771429	3	36.5534	11.501
0.785714	3	35.1139	11.7507
0.8	3	34.1089	11.9264
0.814286	3	33.578	12.0196
0.828571	3	33.5492	12.024
0.842857	3	34.037	11.9358
0.857143	3	35.0421	11.7538
0.871429	3	36.5502	11.4795
0.885714	3	38.533	11.1172
0.9	3	40.9492	10.6737
0.914286	3	43.7462	10.1582
0.928571	3	46.8622	9.58174
0.942857	3	50.229	8.95658
0.957143	3	53.7747	8.29598
0.971429	3	57.4266	7.61346
0.985714	3	61.1139	6.92229
1	3	64.7704	6.23485
1.01429	3	68.3357	5.56277
1.02857	3	71.7577	4.91617
1.04286	3	74.9932	4.30351
1.05714	3	78.0087	3.73148
1.07143	3	80.7809	3.20467
1.08571	3	83.2958	2.72593
1.1	3	85.5484	2.29636
1.11429	3	87.5404	1.91581
1.12857	3	89.2806	1.58281
1.14286	3	90.7824	1.29499
0		0	0
0	6	88.6901	0.174675
0.0142857	6	88.6348	0.164849
0.0285714	6	88.6597	0.15099
0.0428571	6	88.7616	0.132797
0.0571429	6	88.934	0.109851
0.0714286	6	89.1681	0.0817171
0.0857143	6	89.4526	0.0479363
0.1	6	89.7742	0.0080761
0.114286	6	90.118	0.0385101
0.128571	6	90.4676	0.092626
0.142857	6	90.8057	0.155186
0.157143	6	91.1149	0.227349
0.171429	6	91.3771	0.310454
0.185714	6	91.5752	0.405992
0.2	6	91.6929	0.515507
0.214286	6	91.713	0.640509
0.228571	6	91.6202	0.782596
0.242857	6	91.4072	0.943323
0.257143	6	91.0649	1.12382
0.271429	6	90.5844	1.32496
0.285714	6	89.96	1.54712
0.3	6	89.1885	1.79003
0.314286	6	88.2665	2.05306
0.328571	6	87.1688	2.33651
0.342857	6	85.9305	2.63536
0.357143	6	84.5824	2.94598
0.371429	6	83.1112	3.26513
0.385714	6	81.5281	3.58799
0.4	6	79.845	3.90917
0.414286	6	78.0742	4.22288
0.428571	6	76.2275	4.52314
0.442857	6	74.315	4.80406
0.457143	6	72.3446	5.06006
0.471429	6	70.3213	5.28614
0.485714	6	68.2463	5.47812
0.5	6	66.1171	5.63287
0.514286	6	63.9271	5.74845
0.528571	6	61.6725	5.82423
0.542857	6	59.326	5.8609
0.557143	6	56.8806	5.86046
0.571429	6	54.3178	5.82569
0.585714	6	51.6252	5.76103
0.6	6	48.7912	5.67141
0.614286	6	45.8096	5.56222
0.628571	6	42.6815	5.43906
0.642857	6	39.417	5.30743
0.657143	6	36.0369	5.17245
0.671429	6	32.5737	5.03853
0.685714	6	29.0719	4.90943
0.7	6	25.5879	4.78766
0.714286	6	22.1888	4.67471
0.728571	6	18.9503	4.57098
0.742857	6	15.9543	4.47585
0.757143	6	13.2857	4.38773
0.771429	6	11.0287	4.30425
0.785714	6	9.26286	4.22255
0.8	6	8.05927	4.13939
0.814286	6	7.47674	4.05151
0.828571	6	7.55865	3.95581
0.842857	6	8.3304	3.8496
0.857143	6	9.7978	3.73074
0.871429	6	11.9464	3.59779
0.885714	6	14.7416	3.45012
0.9	6	18.1306	3.28788
0.914286	6	22.0437	3.11201
0.928571	6	26.3985	2.92415
0.942857	6	31.1022	2.72655
0.957143	6	36.0568	2.5219
0.971429	6	41.1621	2.31317
0.985714	6	46.3203	2.10352
1	6	51.4404	1.89543
1.01429	6	56.4372	1.69223
1.02857	6	61.2371	1.49693
1.04286	6	65.7786	1.31211
1.05714	6	70.0139	1.13964
1.07143	6	73.9101	0.980804
1.08571	6	77.4471	0.836269
1.1	6	80.6176	0.706246
1.11429	6	83.4237	0.590651
1.12857	6	85.8771	0.489123
1.14286	6	87.9958	0.401162
0		0	0
0	9	89.6642	0.189668
0.0142857	9	89.5539	0.159922
0.0285714	9	89.5036	0.12337
0.0428571	9	89.5097	0.079934
0.0571429	9	89.5648	0.0295484
0.0714286	9	89.6595	0.0279116
0.0857143	9	89.7821	0.0923744
0.1	9	89.9191	0.163753
0.114286	9	90.0546	0.24222
0.128571	9	90.1706	0.328122
0.142857	9	90.2482	0.421862
0.157143	9	90.2672	0.524303
0.171429	9	90.2062	0.636428
0.185714	9	90.0439	0.759592
0.2	9	89.7597	0.895166
0.214286	9	89.3321	1.04458
0.228571	9	88.7421	1.20874
0.242857	9	87.9765	1.38994
0.257143	9	87.0223	1.58959
0.271429	9	85.8684	1.80848
0.285714	9	84.508	2.04696
0.3	9	82.9391	2.30465
0.314286	9	81.1609	2.58072
0.328571	9	79.1523	2.87274
0.342857	9	76.964	3.17539
0.357143	9	74.631	3.48973
0.371429	9	72.1577	3.80814
0.385714	9	69.5726	4.12453
0.4	9	66.9075	4.43198
0.414286	9	64.1959	4.72288
0.428571	9	61.4721	4.9892
0.442857	9	58.7687	5.22273
0.457143	9	56.1155	5.41538
0.471429	9	53.5378	5.55946
0.485714	9	51.0547	5.64803
0.5	9	48.6782	5.67512
0.514286	9	46.4127	5.63599
0.528571	9	44.2601	5.52745
0.542857	9	42.1957	5.34772
0.557143	9	40.2092	5.09679
0.571429	9	38.2756	4.77576
0.585714	9	36.3694	4.3884
0.6	9	34.4632	3.93964
0.614286	9	32.5318	3.43571
0.628571	9	30.5547	2.8842
0.642857	9	28.5187	2.29381
0.657143	9	26.4203	1.67409
0.671429	9	24.2679	1.0351
0.685714	9	22.0811	0.387838
0.7	9	19.8941	0.25714
0.714286	9	17.7531	0.889169
0.728571	9	15.715	1.4979
0.742857	9	13.8453	2.07336
0.757143	9	12.2154	2.60656
0.771429	9	10.8991	3.08956
0.785714	9	9.96818	3.51526
0.8	9	9.48921	3.87838
0.814286	9	9.51914	4.17495
0.828571	9	10.102	4.40254
0.842857	9	11.2663	4.5604
0.857143	9	13.0229	4.64941
0.871429	9	15.3642	4.67204
0.885714	9	18.2641	4.63216
0.9	9	21.6789	4.53499
0.914286	9	25.5493	4.38682
0.928571	9	29.8031	4.19476
0.942857	9	34.3585	3.96651
0.957143	9	39.1275	3.71004
0.971429	9	44.0202	3.4334
0.985714	9	48.9476	3.14415
1	9	53.8292	2.85043
1.01429	9	58.586	2.55834
1.02857	9	63.1489	2.27297
1.04286	9	67.4604	1.99878
1.05714	9	71.4771	1.73996
1.07143	9	75.1689	1.49929
1.08571	9	78.5184	1.27892
1.1	9	81.52	1.08013
1.11429	9	84.1765	0.903384
1.12857	9	86.499	0.748177
1.14286	9	88.5043	0.613426
0		0	0
0	12	88.6526	0.879893
0.0142857	12	88.4075	0.93999
0.0285714	12	88.2122	0.999896
0.0428571	12	88.0635	1.05936
0.0571429	12	87.9539	1.11824
0.0714286	12	87.8741	1.1765
0.0857143	12	87.8125	1.23389
0.1	12	87.756	1.29024
0.114286	12	87.6882	1.34563
0.128571	12	87.5902	1.40028
0.142857	12	87.4421	1.45432
0.157143	12	87.2212	1.50834
0.171429	12	86.9036	1.56285
0.185714	12	86.4644	1.61875
0.2	12	85.8793	1.67699
0.214286	12	85.1227	1.7386
0.228571	12	84.1743	1.80359
0.242857	12	83.0142	1.87361
0.257143	12	81.6254	1.94995
0.271429	12	79.9943	2.03335
0.285714	12	78.1126	2.12441
0.3	12	75.9787	2.2233
0.314286	12	73.5926	2.33037
0.328571	12	70.939	2.44494
0.342857	12	68.0845	2.56184
0.357143	12	65.0539	2.68644
0.371429	12	61.8725	2.81352
0.385714	12	58.5828	2.94038
0.4	12	55.233	3.06385
0.414286	12	51.8746	3.18038
0.428571	12	48.561	3.28609
0.442857	12	45.3447	3.37696
0.457143	12	42.2754	3.44891
0.471429	12	39.3971	3.49796
0.485714	12	36.7466	3.52033
0.5	12	34.3514	3.51263
0.514286	12	32.2285	3.47187
0.528571	12	30.3903	3.39502
0.542857	12	28.8159	3.28182
0.557143	12	27.4986	3.13022
0.571429	12	26.4132	2.9395
0.585714	12	25.5272	2.71033
0.6	12	24.8037	2.44381
0.614286	12	24.2047	2.14174
0.628571	12	23.6931	1.80671
0.642857	12	23.2359	1.44206
0.657143	12	22.8072	1.05189
0.671429	12	22.3914	0.640644
0.685714	12	21.9795	0.214525
0.7	12	21.5789	0.220898
0.714286	12	21.2068	0.659173
0.728571	12	20.8913	1.0934
0.742857	12	20.6688	1.51626
0.757143	12	20.5837	1.92077
0.771429	12	20.6849	2.30003
0.785714	12	21.0198	2.64668
0.8	12	21.6368	2.95532
0.814286	12	22.5774	3.22073
0.828571	12	23.8746	3.4387
0.842857	12	25.5504	3.60619
0.857143	12	27.6147	3.72154
0.871429	12	30.0635	3.78442
0.885714	12	32.8793	3.79587
0.9	12	36.0314	3.75826
0.914286	12	39.4775	3.6752
0.928571	12	43.1654	3.55134
0.942857	12	47.0357	3.39216
0.957143	12	51.0244	3.2038
0.971429	12	55.0663	2.99274
0.985714	12	59.0959	2.76522
1	12	63.0581	2.52814
1.01429	12	66.8941	2.28744
1.02857	12	70.5515	2.04785
1.04286	12	73.9882	1.81386
1.05714	12	77.1752	1.59009
1.07143	12	80.0923	1.37953
1.08571	12	82.7294	1.18454
1.1	12	85.0859	1.00684
1.11429	12	87.1666	0.847352
1.12857	12	88.9815	0.705974
1.14286	12	90.5444	0.582088
0		0	0
0	15	85.4206	0.987819
0.0142857	15	84.9682	1.05942
0.0285714	15	84.5688	1.13128
0.0428571	15	84.2201	1.20286
0.0571429	15	83.9158	1.27369
0.0714286	15	83.6474	1.34294
0.0857143	15	83.4049	1.40987
0.1	15	83.1769	1.47345
0.114286	15	82.9478	1.53287
0.128571	15	82.6996	1.58719
0.142857	15	82.4135	1.6353
0.157143	15	82.0671	1.67638
0.171429	15	81.6373	1.7092
0.185714	15	81.099	1.73293
0.2	15	80.4266	1.74724
0.214286	15	79.5939	1.75144
0.228571	15	78.5826	1.74415
0.242857	15	77.3707	1.72509
0.257143	15	75.9387	1.69446
0.271429	15	74.2717	1.65225
0.285714	15	72.3598	1.59893
0.3	15	70.2006	1.53457
0.314286	15	67.792	1.46017
0.328571	15	65.116	1.37749
0.342857	15	62.2518	1.28405
0.357143	15	59.2065	1.18548
0.371429	15	56.0129	1.08171
0.385714	15	52.7147	0.974483
0.4	15	49.3612	0.865678
0.414286	15	46.0061	0.757327
0.428571	15	42.7046	0.651548
0.442857	15	39.5116	0.550498
0.457143	15	36.4792	0.456309
0.471429	15	33.6541	0.371002
0.485714	15	31.0755	0.296405
0.5	15	28.7734	0.234054
0.514286	15	26.7673	0.185106
0.528571	15	25.0745	0.14968
0.542857	15	23.6714	0.129245
0.557143	15	22.5569	0.122554
0.571429	15	21.7091	0.128475
0.585714	15	21.0972	0.145423
0.6	15	20.6866	0.171188
0.614286	15	20.4414	0.203079
0.628571	15	20.3261	0.238055
0.642857	15	20.3084	0.27288
0.657143	15	20.3622	0.304283
0.671429	15	20.4715	0.328766
0.685714	15	20.6221	0.344391
0.7	15	20.8182	0.348316
0.714286	15	21.0711	0.338787
0.728571	15	21.401	0.314899
0.742857	15	21.8341	0.27645
0.757143	15	22.4047	0.223875
0.771429	15	23.1499	0.15852
0.785714	15	24.1015	0.083492
0.8	15	25.2981	0.000373876
0.814286	15	26.7687	0.0878723
0.828571	15	28.535	0.178058
0.842857	15	30.6095	0.266859
0.857143	15	32.9942	0.35127
0.871429	15	35.6802	0.428516
0.885714	15	38.6469	0.496191
0.9	15	41.8636	0.552462
0.914286	15	45.2907	0.596084
0.928571	15	48.8811	0.626403
0.942857	15	52.5824	0.643353
0.957143	15	56.3401	0.647571
0.971429	15	60.0991	0.640006
0.985714	15	63.8039	0.62164
1	15	67.4113	0.593813
1.01429	15	70.8744	0.55898
1.02857	15	74.1496	0.518587
1.04286	15	77.2035	0.474241
1.05714	15	80.0173	0.42793
1.07143	15	82.5772	0.38124
1.08571	15	84.8786	0.335425
1.1	15	86.9253	0.291712
1.11429	15	88.7247	0.250684
1.12857	15	90.2877	0.212979
1.14286	15	91.6275	0.178694
0		0	0
0	18	84.2139	0.308946
0.0142857	18	83.5905	0.275432
0.0285714	18	83.008	0.234102
0.0428571	18	82.4654	0.1853
0.0571429	18	81.9581	0.129687
0.0714286	18	81.4816	0.0687642
0.0857143	18	81.0288	0.00366109
0.1	18	80.5923	0.0639848
0.114286	18	80.1609	0.132418
0.128571	18	79.721	0.199682
0.142857	18	79.259	0.263717
0.157143	18	78.7571	0.322518
0.171429	18	78.1983	0.373491
0.185714	18	77.5626	0.414242
0.2	18	76.827	0.443616
0.214286	18	75.97	0.459346
0.228571	18	74.979	0.459219
0.242857	18	73.8349	0.44196
0.257143	18	72.5195	0.40649
0.271429	18	71.0195	0.351905
0.285714	18	69.3242	0.278157
0.3	18	67.4319	0.18482
0.314286	18	65.3383	0.0722704
0.328571	18	63.021	0.0588235
0.342857	18	60.5591	0.205879
0.357143	18	57.9476	0.366625
0.371429	18	55.2149	0.53877
0.385714	18	52.3966	0.719125
0.4	18	49.5331	0.904053
0.414286	18	46.6676	1.08956
0.428571	18	43.8451	1.27141
0.442857	18	41.1093	1.44524
0.457143	18	38.5015	1.60676
0.471429	18	36.058	1.75187
0.485714	18	33.8085	1.87687
0.5	18	31.775	1.97862
0.514286	18	29.9706	2.05469
0.528571	18	28.4083	2.10302
0.542857	18	27.0625	2.12416
0.557143	18	25.9331	2.11782
0.571429	18	25.0016	2.08533
0.585714	18	24.2435	2.02917
0.6	18	23.6327	1.95261
0.614286	18	23.1437	1.85952
0.628571	18	22.7532	1.75438
0.642857	18	22.4422	1.64193
0.657143	18	22.1979	1.52701
0.671429	18	22.0187	1.41441
0.685714	18	21.9002	1.30791
0.7	18	21.8587	1.21136
0.714286	18	21.9142	1.12752
0.728571	18	22.0927	1.05823
0.742857	18	22.4246	1.00476
0.757143	18	22.9448	0.966984
0.771429	18	23.6883	0.943808
0.785714	18	24.6801	0.933095
0.8	18	25.9547	0.933072
0.814286	18	27.5335	0.940968
0.828571	18	29.4292	0.953809
0.842857	18	31.6444	0.968359
0.857143	18	34.1724	0.981793
0.871429	18	36.9955	0.991514
0.885714	18	40.0856	0.995275
0.9	18	43.4057	0.991377
0.914286	18	46.9117	0.978778
0.928571	18	50.5534	0.956971
0.942857	18	54.2772	0.926013
0.957143	18	58.0294	0.886603
0.971429	18	61.7564	0.839719
0.985714	18	65.4045	0.786353
1	18	68.9322	0.727344
1.01429	18	72.2994	0.665059
1.02857	18	75.4668	0.601609
1.04286	18	78.4047	0.538276
1.05714	18	81.098	0.475953
1.07143	18	83.5372	0.41612
1.08571	18	85.7212	0.359947
1.1	18	87.6564	0.308138
1.11429	18	89.3512	0.260627
1.12857	18	90.8184	0.218085
1.14286	18	92.0716	0.180532
0		0	0
0	21	87.0626	1.42212
0.0142857	21	86.4422	1.45761
0.0285714	21	85.8349	1.48424
0.0428571	21	85.2404	1.50194
0.0571429	21	84.6558	1.51118
0.0714286	21	84.0806	1.51296
0.0857143	21	83.5107	1.50808
0.1	21	82.9433	1.49759
0.114286	21	82.3717	1.48285
0.128571	21	81.7884	1.46548
0.142857	21	81.1852	1.44681
0.157143	21	80.55	1.42862
0.171429	21	79.8733	1.41276
0.185714	21	79.1427	1.40183
0.2	21	78.3385	1.39669
0.214286	21	77.4462	1.39952
0.228571	21	76.4596	1.41217
0.242857	21	75.3624	1.4352
0.257143	21	74.141	1.47025
0.271429	21	72.7852	1.51853
0.285714	21	71.2851	1.58026
0.3	21	69.6399	1.65564
0.314286	21	67.8449	1.74467
0.328571	21	65.8795	1.84883
0.342857	21	63.8084	1.96181
0.357143	21	61.6245	2.08398
0.371429	21	59.3487	2.21265
0.385714	21	57.0072	2.34477
0.4	21	54.6295	2.47686
0.414286	21	52.2474	2.60518
0.428571	21	49.8934	2.72589
0.442857	21	47.599	2.83515
0.457143	21	45.3933	2.9294
0.471429	21	43.3017	3.00546
0.485714	21	41.3443	3.06079
0.5	21	39.5353	3.09357
0.514286	21	37.8826	3.10288
0.528571	21	36.3941	3.08754
0.542857	21	35.0507	3.05133
0.557143	21	33.852	2.99457
0.571429	21	32.7853	2.92004
0.585714	21	31.8354	2.83144
0.6	21	30.9871	2.73294
0.614286	21	30.2273	2.62894
0.628571	21	29.5458	2.52398
0.642857	21	28.9372	2.42246
0.657143	21	28.402	2.32836
0.671429	21	27.9501	2.24489
0.685714	21	27.5872	2.17494
0.7	21	27.3371	2.11994
0.714286	21	27.2244	2.08041
0.728571	21	27.2771	2.05598
0.742857	21	27.5258	2.04556
0.757143	21	28.0009	2.04669
0.771429	21	28.7307	2.05618
0.785714	21	29.7328	2.07139
0.8	21	31.0325	2.08809
0.814286	21	32.6413	2.10254
0.828571	21	34.562	2.1112
0.842857	21	36.7875	2.1108
0.857143	21	39.3029	2.09872
0.871429	21	42.0839	2.07296
0.885714	21	45.0974	2.03232
0.9	21	48.3034	1.97614
0.914286	21	51.6572	1.90487
0.928571	21	55.1098	1.81948
0.942857	21	58.6109	1.72157
0.957143	21	62.111	1.61317
0.971429	21	65.5627	1.49679
0.985714	21	68.9176	1.37489
1	21	72.1396	1.24976
1.01429	21	75.1963	1.12397
1.02857	21	78.0576	1.00119
1.04286	21	80.6985	0.883169
1.05714	21	83.1067	0.770725
1.07143	21	85.2777	0.665677
1.08571	21	87.2141	0.569298
1.1	21	88.9242	0.481938
1.11429	21	90.4155	0.40357
1.12857	21	91.7027	0.334426
1.14286	21	92.799	0.274485
0		0	0
0	24	91.537	1.37518
0.0142857	24	91.0908	1.44533
0.0285714	24	90.6389	1.5121
0.0428571	24	90.1805	1.57538
0.0571429	24	89.7139	1.63539
0.0714286	24	89.2399	1.69216
0.0857143	24	88.7561	1.74598
0.1	24	88.2612	1.79701
0.114286	24	87.7513	1.84559
0.128571	24	87.2226	1.89276
0.142857	24	86.6685	1.93834
0.157143	24	86.0819	1.98379
0.171429	24	85.456	2.0293
0.185714	24	84.7854	2.07684
0.2	24	84.0529	2.12725
0.214286	24	83.2492	2.18181
0.228571	24	82.372	2.24135
0.242857	24	81.406	2.30605
0.257143	24	80.3422	2.37737
0.271429	24	79.174	2.45638
0.285714	24	77.8919	2.54317
0.3	24	76.495	2.63753
0.314286	24	74.9784	2.73921
0.328571	24	73.3267	2.85006
0.342857	24	71.5845	2.96338
0.357143	24	69.7462	3.07956
0.371429	24	67.8243	3.19567
0.385714	24	65.8356	3.30853
0.4	24	63.7991	3.41461
0.414286	24	61.7355	3.51019
0.428571	24	59.6658	3.5915
0.442857	24	57.6107	3.65495
0.457143	24	55.5893	3.69734
0.471429	24	53.6184	3.71604
0.485714	24	51.7117	3.70917
0.5	24	49.8797	3.67572
0.514286	24	48.1292	3.61571
0.528571	24	46.4666	3.5292
0.542857	24	44.8859	3.42043
0.557143	24	43.3897	3.29105
0.571429	24	41.9756	3.14483
0.585714	24	40.6412	2.98623
0.6	24	39.385	2.82011
0.614286	24	38.2082	2.65137
0.628571	24	37.1151	2.48494
0.642857	24	36.1138	2.32535
0.657143	24	35.2167	2.17664
0.671429	24	34.4425	2.04168
0.685714	24	33.8062	1.92376
0.7	24	33.3347	1.82381
0.714286	24	33.0534	1.74224
0.728571	24	32.9886	1.6786
0.742857	24	33.1664	1.63151
0.757143	24	33.6099	1.5988
0.771429	24	34.3376	1.57766
0.785714	24	35.3599	1.56613
0.8	24	36.6886	1.55991
0.814286	24	38.324	1.55568
0.828571	24	40.2586	1.55029
0.842857	24	42.476	1.54103
0.857143	24	44.9536	1.52547
0.871429	24	47.6614	1.50173
0.885714	24	50.5626	1.46873
0.9	24	53.6153	1.42564
0.914286	24	56.7757	1.37257
0.928571	24	59.9976	1.31005
0.942857	24	63.2347	1.23907
0.957143	24	66.4429	1.1608
0.971429	24	69.581	1.07685
0.985714	24	72.6081	0.989227
1	24	75.4942	0.899648
1.01429	24	78.2132	0.809524
1.02857	24	80.7449	0.721507
1.04286	24	83.0692	0.636864
1.05714	24	85.1759	0.556323
1.07143	24	87.0656	0.481307
1.08571	24	88.7439	0.412353
1.1	24	90.2196	0.349556
1.11429	24	91.501	0.293307
1.12857	24	92.6026	0.243512
1.14286	24	93.5382	0.200341
0		0	0
0	27	94.5977	0.614254
0.0142857	27	94.332	0.655553
0.0285714	27	94.057	0.697155
0.0428571	27	93.7719	0.739185
0.0571429	27	93.4756	0.781872
0.0714286	27	93.1683	0.825015
0.0857143	27	92.8484	0.86883
0.1	27	92.5145	0.913156
0.114286	27	92.1629	0.95809
0.128571	27	91.7926	1.00443
0.142857	27	91.3954	1.05145
0.157143	27	90.9685	1.10057
0.171429	27	90.5046	1.15159
0.185714	27	90.0028	1.20527
0.2	27	89.4491	1.26322
0.214286	27	88.8372	1.32603
0.228571	27	88.1658	1.39358
0.242857	27	87.4211	1.46692
0.257143	27	86.5977	1.54688
0.271429	27	85.6918	1.63423
0.285714	27	84.694	1.72907
0.3	27	83.6034	1.83172
0.314286	27	82.4142	1.94188
0.328571	27	81.1157	2.06095
0.342857	27	79.7346	2.1838
0.357143	27	78.2658	2.31047
0.371429	27	76.7135	2.43869
0.385714	27	75.0855	2.56583
0.4	27	73.3909	2.68898
0.414286	27	71.6397	2.80502
0.428571	27	69.8424	2.91081
0.442857	27	68.0093	3.00331
0.457143	27	66.1506	3.07979
0.471429	27	64.2753	3.13793
0.485714	27	62.392	3.17603
0.5	27	60.5079	3.19308
0.514286	27	58.6298	3.18881
0.528571	27	56.7646	3.16334
0.542857	27	54.9163	3.11896
0.557143	27	53.0927	3.05709
0.571429	27	51.3015	2.98033
0.585714	27	49.5519	2.89178
0.6	27	47.8556	2.79477
0.614286	27	46.2266	2.69267
0.628571	27	44.6825	2.58887
0.642857	27	43.2432	2.48643
0.657143	27	41.9317	2.38805
0.671429	27	40.7746	2.29549
0.685714	27	39.7956	2.21113
0.7	27	39.024	2.13536
0.714286	27	38.4867	2.06839
0.728571	27	38.209	2.00983
0.742857	27	38.2136	1.95862
0.757143	27	38.5185	1.91343
0.771429	27	39.136	1.87268
0.785714	27	40.0717	1.83506
0.8	27	41.327	1.79798
0.814286	27	42.8942	1.75954
0.828571	27	44.7585	1.71803
0.842857	27	46.8974	1.67213
0.857143	27	49.2825	1.62066
0.871429	27	51.8794	1.56282
0.885714	27	54.6491	1.4984
0.9	27	57.5482	1.42749
0.914286	27	60.5332	1.35055
0.928571	27	63.5594	1.26835
0.942857	27	66.5831	1.18193
0.957143	27	69.5629	1.09242
0.971429	27	72.4613	1.00085
0.985714	27	75.2429	0.909191
1	27	77.8817	0.818517
1.01429	27	80.3551	0.73014
1.02857	27	82.6484	0.645297
1.04286	27	84.7449	0.565067
1.05714	27	86.6368	0.490462
1.07143	27	88.3278	0.422066
1.08571	27	89.8241	0.359836
1.1	27	91.1342	0.303692
1.11429	27	92.268	0.253937
1.12857	27	93.2392	0.210198
1.14286	27	94.0619	0.172539
0		0	0
0	30	95.2132	0.175222
0.0142857	30	94.987	0.190657
0.0285714	30	94.7537	0.205218
0.0428571	30	94.5134	0.218525
0.0571429	30	94.2657	0.23015
0.0714286	30	94.0109	0.239953
0.0857143	30	93.7482	0.247574
0.1	30	93.4758	0.252973
0.114286	30	93.191	0.255786
0.128571	30	92.8944	0.255714
0.142857	30	92.5764	0.252879
0.157143	30	92.2374	0.246636
0.171429	30	91.871	0.236391
0.185714	30	91.476	0.222685
0.2	30	91.0444	0.203503
0.214286	30	90.5708	0.178731
0.228571	30	90.053	0.148834
0.242857	30	89.4814	0.112021
0.257143	30	88.8526	0.0678945
0.271429	30	88.1646	0.015782
0.285714	30	87.4091	0.044966
0.3	30	86.5872	0.115331
0.314286	30	85.6931	0.195732
0.328571	30	84.72	0.287421
0.342857	30	83.6826	0.387667
0.357143	30	82.5763	0.496981
0.371429	30	81.401	0.614723
0.385714	30	80.1586	0.739791
0.4	30	78.8519	0.870812
0.414286	30	77.4835	1.00619
0.428571	30	76.0565	1.14419
0.442857	30	74.5741	1.28299
0.457143	30	73.0394	1.42082
0.471429	30	71.4557	1.55598
0.485714	30	69.8266	1.68699
0.5	30	68.1563	1.81262
0.514286	30	66.4497	1.93192
0.528571	30	64.7131	2.0442
0.542857	30	62.9537	2.14943
0.557143	30	61.1815	2.24749
0.571429	30	59.4087	2.33865
0.585714	30	57.6501	2.42346
0.6	30	55.9229	2.50236
0.614286	30	54.2473	2.57588
0.628571	30	52.6465	2.64457
0.642857	30	51.1456	2.70869
0.657143	30	49.7719	2.76842
0.671429	30	48.5539	2.82335
0.685714	30	47.5189	2.8735
0.7	30	46.6952	2.91782
0.714286	30	46.1084	2.9553
0.728571	30	45.7814	2.98466
0.742857	30	45.7331	3.00445
0.757143	30	45.9774	3.01321
0.771429	30	46.5223	3.00967
0.785714	30	47.3696	2.99265
0.8	30	48.5153	2.9609
0.814286	30	49.9476	2.91363
0.828571	30	51.6487	2.85046
0.842857	30	53.5942	2.77146
0.857143	30	55.7549	2.67702
0.871429	30	58.0963	2.56801
0.885714	30	60.5813	2.44578
0.9	30	63.1696	2.31226
0.914286	30	65.8213	2.16938
0.928571	30	68.4962	2.01942
0.942857	30	71.1557	1.86472
0.957143	30	73.7638	1.70774
0.971429	30	76.2876	1.55052
0.985714	30	78.6987	1.39587
1	30	80.9752	1.24555
1.01429	30	83.0998	1.10166
1.02857	30	85.0615	0.965524
1.04286	30	86.8472	0.838599
1.05714	30	88.4527	0.722174
1.07143	30	89.8827	0.616391
1.08571	30	91.1433	0.521283
1.1	30	92.2427	0.436675
1.11429	30	93.1908	0.362437
1.12857	30	93.9999	0.297938
1.14286	30	94.6837	0.242754
0		0	0
0	33	93.8263	0.698696
0.0142857	33	93.4816	0.75856
0.0285714	33	93.1319	0.818111
0.0428571	33	92.7784	0.87686
0.0571429	33	92.4224	0.934363
0.0714286	33	92.0649	0.990354
0.0857143	33	91.706	1.04459
0.1	33	91.3443	1.09693
0.114286	33	90.9782	1.14714
0.128571	33	90.6082	1.19563
0.142857	33	90.2253	1.24189
0.157143	33	89.8302	1.28645
0.171429	33	89.4185	1.32866
0.185714	33	88.9871	1.36913
0.2	33	88.533	1.40667
0.214286	33	88.0511	1.44121
0.228571	33	87.538	1.4727
0.242857	33	86.99	1.49931
0.257143	33	86.405	1.52034
0.271429	33	85.7839	1.53438
0.285714	33	85.1218	1.53972
0.3	33	84.4233	1.53506
0.314286	33	83.686	1.51826
0.328571	33	82.9074	1.48781
0.342857	33	82.0983	1.44325
0.357143	33	81.2571	1.38308
0.371429	33	80.3844	1.30622
0.385714	33	79.4814	1.2121
0.4	33	78.5489	1.10052
0.414286	33	77.5871	0.97172
0.428571	33	76.5956	0.826308
0.442857	33	75.5734	0.665308
0.457143	33	74.5192	0.490099
0.471429	33	73.4313	0.302376
0.485714	33	72.3085	0.10409
0.5	33	71.15	0.102619
0.514286	33	69.9561	0.315484
0.528571	33	68.7288	0.532156
0.542857	33	67.4719	0.750356
0.557143	33	66.1918	0.967775
0.571429	33	64.8979	1.18225
0.585714	33	63.6029	1.39181
0.6	33	62.3212	1.59427
0.614286	33	61.0707	1.78778
0.628571	33	59.8731	1.97072
0.642857	33	58.7508	2.14145
0.657143	33	57.7293	2.29861
0.671429	33	56.8336	2.44077
0.685714	33	56.0893	2.5669
0.7	33	55.5207	2.67577
0.714286	33	55.1499	2.76638
0.728571	33	54.996	2.83786
0.742857	33	55.0741	2.88948
0.757143	33	55.3949	2.92071
0.771429	33	55.9635	2.93131
0.785714	33	56.7795	2.92128
0.8	33	57.8371	2.89084
0.814286	33	59.1241	2.84058
0.828571	33	60.6233	2.77137
0.842857	33	62.3122	2.68438
0.857143	33	64.1644	2.58113
0.871429	33	66.1496	2.46335
0.885714	33	68.2364	2.33317
0.9	33	70.3912	2.19304
0.914286	33	72.5814	2.04536
0.928571	33	74.7742	1.89256
0.942857	33	76.9389	1.73706
0.957143	33	79.0472	1.58119
0.971429	33	81.0729	1.42706
0.985714	33	82.9961	1.2771
1	33	84.8007	1.13296
1.01429	33	86.4752	0.996296
1.02857	33	88.0127	0.868253
1.04286	33	89.4047	0.750126
1.05714	33	90.6502	0.642621
1.07143	33	91.7539	0.545568
1.08571	33	92.722	0.458952
1.1	33	93.5622	0.382518
1.11429	33	94.2835	0.315889
1.12857	33	94.8962	0.258434
1.14286	33	95.4122	0.209412
0		0	0
0	36	91.3987	0.855117
0.0142857	36	90.8393	0.934151
0.0285714	36	90.2728	1.01522
0.0428571	36	89.7017	1.09818
0.0571429	36	89.1279	1.18309
0.0714286	36	88.5526	1.27019
0.0857143	36	87.9758	1.35986
0.1	36	87.3961	1.45247
0.114286	36	86.8115	1.54848
0.128571	36	86.2203	1.6489
0.142857	36	85.615	1.75348
0.157143	36	84.9934	1.86338
0.171429	36	84.3521	1.97876
0.185714	36	83.6871	2.09961
0.2	36	82.9972	2.22582
0.214286	36	82.2777	2.35705
0.228571	36	81.5277	2.49177
0.242857	36	80.7486	2.62827
0.257143	36	79.9417	2.76489
0.271429	36	79.1144	2.89861
0.285714	36	78.2692	3.02635
0.3	36	77.4154	3.1459
0.314286	36	76.5611	3.25246
0.328571	36	75.7091	3.34393
0.342857	36	74.8776	3.41563
0.357143	36	74.0716	3.46472
0.371429	36	73.2975	3.48829
0.385714	36	72.561	3.48398
0.4	36	71.8655	3.45004
0.414286	36	71.2126	3.38544
0.428571	36	70.6012	3.28995
0.442857	36	70.0278	3.16417
0.457143	36	69.4871	3.00949
0.471429	36	68.9714	2.82811
0.485714	36	68.4723	2.6229
0.5	36	67.9805	2.39738
0.514286	36	67.4868	2.15552
0.528571	36	66.9832	1.90169
0.542857	36	66.463	1.64047
0.557143	36	65.9223	1.3765
0.571429	36	65.3602	1.1143
0.585714	36	64.7798	0.858216
0.6	36	64.1859	0.612523
0.614286	36	63.5878	0.380981
0.628571	36	62.9998	0.166749
0.642857	36	62.4379	0.0275454
0.657143	36	61.9224	0.199926
0.671429	36	61.474	0.349002
0.685714	36	61.1155	0.474033
0.7	36	60.869	0.574854
0.714286	36	60.7556	0.651869
0.728571	36	60.7944	0.706051
0.742857	36	61.0012	0.738761
0.757143	36	61.3886	0.751816
0.771429	36	61.9643	0.747343
0.785714	36	62.7317	0.727727
0.8	36	63.6886	0.695529
0.814286	36	64.8279	0.653297
0.828571	36	66.1371	0.603561
0.842857	36	67.5994	0.548682
0.857143	36	69.1939	0.490924
0.871429	36	70.8962	0.43221
0.885714	36	72.6808	0.374357
0.9	36	74.5205	0.318922
0.914286	36	76.3882	0.267033
0.928571	36	78.2564	0.219471
0.942857	36	80.0988	0.176618
0.957143	36	81.8911	0.138459
0.971429	36	83.6109	0.105199
0.985714	36	85.2426	0.0769945
1	36	86.7723	0.0536357
1.01429	36	88.1908	0.0346084
1.02857	36	89.4924	0.0195129
1.04286	36	90.6706	0.00826937
1.05714	36	91.7248	0.000345953
1.07143	36	92.6582	0.00516523
1.08571	36	93.4762	0.00879065
1.1	36	94.1856	0.0108899
1.11429	36	94.7942	0.0117931
1.12857	36	95.3108	0.0117879
1.14286	36	95.7455	0.0113136
0		0	0
0	39	89.1132	0.606167
0.0142857	39	88.3232	0.676058
0.0285714	39	87.5141	0.752034
0.0428571	39	86.6876	0.834711
0.0571429	39	85.8442	0.925032
0.0714286	39	84.9831	1.02402
0.0857143	39	84.1019	1.13291
0.1	39	83.1968	1.25285
0.114286	39	82.2633	1.38502
0.128571	39	81.296	1.53079
0.142857	39	80.2871	1.69061
0.157143	39	79.2306	1.86578
0.171429	39	78.1217	2.05692
0.185714	39	76.9571	2.26361
0.2	39	75.7353	2.48607
0.214286	39	74.4533	2.72346
0.228571	39	73.1167	2.97314
0.242857	39	71.7324	3.23311
0.257143	39	70.3083	3.50075
0.271429	39	68.8631	3.77177
0.285714	39	67.4103	4.04204
0.3	39	65.9681	4.3078
0.314286	39	64.5624	4.5624
0.328571	39	63.2037	4.8028
0.342857	39	61.9297	5.02109
0.357143	39	60.7561	5.21325
0.371429	39	59.7004	5.37478
0.385714	39	58.7779	5.50172
0.4	39	57.9999	5.59093
0.414286	39	57.3727	5.64016
0.428571	39	56.8973	5.64827
0.442857	39	56.5695	5.61515
0.457143	39	56.3799	5.54187
0.471429	39	56.3145	5.43052
0.485714	39	56.3552	5.28423
0.5	39	56.4813	5.10698
0.514286	39	56.67	4.90351
0.528571	39	56.8983	4.67909
0.542857	39	57.1438	4.43937
0.557143	39	57.3861	4.19019
0.571429	39	57.6087	3.93727
0.585714	39	57.7992	3.68625
0.6	39	57.9476	3.44228
0.614286	39	58.0503	3.21016
0.628571	39	58.1103	2.99401
0.642857	39	58.1351	2.79681
0.657143	39	58.1383	2.62097
0.671429	39	58.1366	2.46786
0.685714	39	58.151	2.33806
0.7	39	58.2042	2.23117
0.714286	39	58.3202	2.14603
0.728571	39	58.523	2.08062
0.742857	39	58.8348	2.03245
0.757143	39	59.2761	1.99848
0.771429	39	59.8637	1.97524
0.785714	39	60.6105	1.95911
0.8	39	61.5246	1.94636
0.814286	39	62.6082	1.9335
0.828571	39	63.8582	1.91732
0.842857	39	65.2656	1.89506
0.857143	39	66.8167	1.86444
0.871429	39	68.4924	1.82388
0.885714	39	70.2714	1.77236
0.9	39	72.1295	1.7095
0.914286	39	74.0403	1.63564
0.928571	39	75.9762	1.55154
0.942857	39	77.9083	1.45902
0.957143	39	79.8087	1.3601
0.971429	39	81.6526	1.25631
0.985714	39	83.4213	1.14958
1	39	85.0975	1.04164
1.01429	39	86.6674	0.934724
1.02857	39	88.1218	0.830582
1.04286	39	89.4517	0.730517
1.05714	39	90.6535	0.635922
1.07143	39	91.7268	0.548022
1.08571	39	92.6748	0.467653
1.1	39	93.5033	0.395099
1.11429	39	94.2195	0.330462
1.12857	39	94.8322	0.273517
1.14286	39	95.3508	0.224117
0		0	0
0	42	88.0375	0.0909759
0.0142857	42	87.0854	0.125894
0.0285714	42	86.0915	0.16925
0.0428571	42	85.0548	0.222176
0.0571429	42	83.972	0.286089
0.0714286	42	82.8387	0.362202
0.0857143	42	81.6481	0.451992
0.1	42	80.3928	0.556682
0.114286	42	79.0644	0.677385
0.128571	42	77.6535	0.815353
0.142857	42	76.1508	0.970906
0.157143	42	74.5467	1.14506
0.171429	42	72.8349	1.33818
0.185714	42	71.0138	1.54944
0.2	42	69.0816	1.77877
0.214286	42	67.0388	2.02463
0.228571	42	64.8986	2.28504
0.242857	42	62.6742	2.55783
0.257143	42	60.3818	2.84026
0.271429	42	58.0526	3.12879
0.285714	42	55.7123	3.41952
0.3	42	53.3918	3.70828
0.314286	42	51.1354	3.98992
0.328571	42	48.9641	4.26078
0.342857	42	46.9388	4.5141
0.357143	42	45.0874	4.74608
0.371429	42	43.4413	4.95236
0.385714	42	42.0283	5.12905
0.4	42	40.8694	5.27291
0.414286	42	39.9785	5.38145
0.428571	42	39.3612	5.45305
0.442857	42	39.0143	5.487
0.457143	42	38.9265	5.48351
0.471429	42	39.0789	5.44371
0.485714	42	39.4453	5.36961
0.5	42	39.9945	5.26396
0.514286	42	40.6911	5.13017
0.528571	42	41.4976	4.97219
0.542857	42	42.376	4.79432
0.557143	42	43.2899	4.60108
0.571429	42	44.2066	4.39703
0.585714	42	45.0979	4.18678
0.6	42	45.9395	3.97438
0.614286	42	46.7138	3.76388
0.628571	42	47.412	3.55897
0.642857	42	48.0328	3.36234
0.657143	42	48.5822	3.17649
0.671429	42	49.0726	3.00315
0.685714	42	49.5221	2.84352
0.7	42	49.9539	2.69809
0.714286	42	50.3939	2.56682
0.728571	42	50.871	2.44894
0.742857	42	51.4132	2.34349
0.757143	42	52.048	2.24908
0.771429	42	52.8011	2.16385
0.785714	42	53.6943	2.08584
0.8	42	54.745	2.01289
0.814286	42	55.9646	1.94289
0.828571	42	57.3577	1.87396
0.842857	42	58.9226	1.80429
0.857143	42	60.6513	1.73243
0.871429	42	62.5287	1.65726
0.885714	42	64.5358	1.5781
0.9	42	66.6492	1.49464
0.914286	42	68.8412	1.40696
0.928571	42	71.0821	1.31541
0.942857	42	73.3373	1.22141
0.957143	42	75.5739	1.12585
0.971429	42	77.7627	1.02957
0.985714	42	79.8795	0.93393
1	42	81.9026	0.839723
1.01429	42	83.8121	0.748276
1.02857	42	85.5938	0.660905
1.04286	42	87.2356	0.578172
1.05714	42	88.7297	0.501127
1.07143	42	90.0731	0.430174
1.08571	42	91.2669	0.365794
1.1	42	92.3164	0.308013
1.11429	42	93.2287	0.256904
1.12857	42	94.0136	0.212059
1.14286	42	94.6812	0.173286
0		0	0
0	45	88.5227	0.384083
0.0142857	45	87.5324	0.393331
0.0285714	45	86.4767	0.39611
0.0428571	45	85.3515	0.391471
0.0571429	45	84.1496	0.378413
0.0714286	45	82.8638	0.356392
0.0857143	45	81.4839	0.324643
0.1	45	79.9997	0.282782
0.114286	45	78.4008	0.230548
0.128571	45	76.6751	0.167515
0.142857	45	74.8135	0.0941221
0.157143	45	72.8048	0.0103882
0.171429	45	70.642	0.083715
0.185714	45	68.3268	0.186934
0.2	45	65.8581	0.298903
0.214286	45	63.2416	0.417936
0.228571	45	60.4939	0.543587
0.242857	45	57.634	0.6745
0.257143	45	54.685	0.808908
0.271429	45	51.6849	0.945934
0.285714	45	48.6689	1.08342
0.3	45	45.6782	1.21893
0.314286	45	42.7668	1.35138
0.328571	45	39.9654	1.47807
0.342857	45	37.3487	1.59708
0.357143	45	34.9532	1.70651
0.371429	45	32.8206	1.80418
0.385714	45	30.9875	1.8882
0.4	45	29.4828	1.95684
0.414286	45	28.3265	2.00862
0.428571	45	27.5284	2.04233
0.442857	45	27.0882	2.05712
0.457143	45	26.9949	2.05246
0.471429	45	27.228	2.02821
0.485714	45	27.7583	1.9846
0.5	45	28.5491	1.92223
0.514286	45	29.5587	1.84204
0.528571	45	30.7416	1.74528
0.542857	45	32.0512	1.63347
0.557143	45	33.4414	1.50836
0.571429	45	34.8698	1.37191
0.585714	45	36.2979	1.22626
0.6	45	37.6924	1.0734
0.614286	45	39.0265	0.915466
0.628571	45	40.2821	0.754795
0.642857	45	41.4509	0.593456
0.657143	45	42.5318	0.433693
0.671429	45	43.5312	0.277571
0.685714	45	44.4626	0.127099
0.7	45	45.3455	0.0159138
0.714286	45	46.2033	0.149781
0.728571	45	47.0639	0.273077
0.742857	45	47.9543	0.384491
0.757143	45	48.9023	0.482765
0.771429	45	49.9349	0.567177
0.785714	45	51.076	0.637208
0.8	45	52.3458	0.692659
0.814286	45	53.7586	0.73367
0.828571	45	55.3223	0.760552
0.842857	45	57.0387	0.774044
0.857143	45	58.903	0.775012
0.871429	45	60.9035	0.764695
0.885714	45	63.024	0.744277
0.9	45	65.2432	0.71519
0.914286	45	67.5359	0.679096
0.928571	45	69.8737	0.637273
0.942857	45	72.2215	0.591085
0.957143	45	74.5481	0.542487
0.971429	45	76.8248	0.492663
0.985714	45	79.0269	0.442729
1	45	81.1333	0.393894
1.01429	45	83.1237	0.347032
1.02857	45	84.9821	0.302375
1.04286	45	86.6972	0.260987
1.05714	45	88.2595	0.222851
1.07143	45	89.6665	0.188499
1.08571	45	90.9186	0.157953
1.1	45	92.0212	0.131212
1.11429	45	92.9807	0.107848
1.12857	45	93.8076	0.0878767
1.14286	45	94.5118	0.070877
0		0	0
0	48	90.0982	0.62324
0.0142857	48	89.1935	0.668689
0.0285714	48	88.2113	0.712695
0.0428571	48	87.1454	0.754862
0.0571429	48	85.9868	0.795032
0.0714286	48	84.728	0.833371
0.0857143	48	83.3579	0.87008
0.1	48	81.8665	0.905566
0.114286	48	80.244	0.94031
0.128571	48	78.4784	0.974836
0.142857	48	76.5625	1.00985
0.157143	48	74.4869	1.0463
0.171429	48	72.245	1.08454
0.185714	48	69.8417	1.12518
0.2	48	67.2771	1.16877
0.214286	48	64.561	1.21602
0.228571	48	61.7095	1.26644
0.242857	48	58.7437	1.32002
0.257143	48	55.6896	1.37695
0.271429	48	52.5841	1.4358
0.285714	48	49.4653	1.49649
0.3	48	46.3779	1.55885
0.314286	48	43.3737	1.62084
0.328571	48	40.489	1.68353
0.342857	48	37.7966	1.74401
0.357143	48	35.3358	1.8025
0.371429	48	33.1509	1.8588
0.385714	48	31.2811	1.91281
0.4	48	29.7579	1.96469
0.414286	48	28.6038	2.01487
0.428571	48	27.8315	2.06401
0.442857	48	27.443	2.113
0.457143	48	27.43	2.16288
0.471429	48	27.7739	2.21478
0.485714	48	28.4469	2.26986
0.5	48	29.4136	2.32922
0.514286	48	30.6323	2.39383
0.528571	48	32.0574	2.46449
0.542857	48	33.641	2.54173
0.557143	48	35.3352	2.62576
0.571429	48	37.0948	2.71642
0.585714	48	38.8778	2.81324
0.6	48	40.647	2.91538
0.614286	48	42.3711	3.02182
0.628571	48	44.0265	3.13101
0.642857	48	45.5991	3.24101
0.657143	48	47.0812	3.34962
0.671429	48	48.4726	3.45445
0.685714	48	49.7798	3.55291
0.7	48	51.0155	3.64239
0.714286	48	52.1965	3.72026
0.728571	48	53.344	3.78385
0.742857	48	54.4796	3.83083
0.757143	48	55.6248	3.85882
0.771429	48	56.8026	3.86596
0.785714	48	58.0334	3.85084
0.8	48	59.3351	3.81245
0.814286	48	60.7213	3.75036
0.828571	48	62.2003	3.66472
0.842857	48	63.7758	3.55632
0.857143	48	65.4461	3.42641
0.871429	48	67.2043	3.27701
0.885714	48	69.039	3.11025
0.9	48	70.9356	2.92897
0.914286	48	72.8763	2.73642
0.928571	48	74.8389	2.53533
0.942857	48	76.797	2.32981
0.957143	48	78.728	2.12353
0.971429	48	80.6094	1.91915
0.985714	48	82.4228	1.71971
1	48	84.1533	1.52762
1.01429	48	85.7848	1.3449
1.02857	48	87.3045	1.17317
1.04286	48	88.7054	1.01413
1.05714	48	89.9795	0.868597
1.07143	48	91.1261	0.737169
1.08571	48	92.146	0.619999
1.1	48	93.0441	0.516748
1.11429	48	93.8248	0.426618
1.12857	48	94.4977	0.34888
1.14286	48	95.0705	0.282519
0		0	0
0	51	92.0405	0.641137
0.0142857	51	91.3037	0.703713
0.0285714	51	90.4918	0.768871
0.0428571	51	89.598	0.836522
0.0571429	51	88.6137	0.906946
0.0714286	51	87.5321	0.980368
0.0857143	51	86.3435	1.05734
0.1	51	85.0393	1.13825
0.114286	51	83.6111	1.22356
0.128571	51	82.0494	1.314
0.142857	51	80.3482	1.40984
0.157143	51	78.5012	1.51186
0.171429	51	76.5031	1.6206
0.185714	51	74.3589	1.73545
0.2	51	72.0702	1.85678
0.214286	51	69.647	1.98418
0.228571	51	67.1034	2.11688
0.242857	51	64.4591	2.25402
0.257143	51	61.7388	2.39472
0.271429	51	58.9739	2.53715
0.285714	51	56.2001	2.67998
0.3	51	53.4591	2.82167
0.314286	51	50.7954	2.95988
0.328571	51	48.2473	3.09497
0.342857	51	45.8752	3.22235
0.357143	51	43.7184	3.34205
0.371429	51	41.8195	3.45323
0.385714	51	40.2159	3.55535
0.4	51	38.939	3.64829
0.414286	51	38.0123	3.73238
0.428571	51	37.4503	3.80834
0.442857	51	37.2581	3.87728
0.457143	51	37.431	3.94059
0.471429	51	37.9546	3.99988
0.485714	51	38.8058	4.05685
0.5	51	39.9536	4.1132
0.514286	51	41.3605	4.1705
0.528571	51	42.9844	4.23013
0.542857	51	44.7802	4.29313
0.557143	51	46.7016	4.36018
0.571429	51	48.7037	4.43145
0.585714	51	50.7436	4.50672
0.6	51	52.7819	4.58528
0.614286	51	54.7846	4.66613
0.628571	51	56.7234	4.74771
0.642857	51	58.5779	4.82792
0.657143	51	60.3337	4.90447
0.671429	51	61.9829	4.9748
0.685714	51	63.5241	5.0362
0.7	51	64.9615	5.08589
0.714286	51	66.3037	5.12121
0.728571	51	67.5635	5.13936
0.742857	51	68.7554	5.13809
0.757143	51	69.894	5.11532
0.771429	51	70.9965	5.06926
0.785714	51	72.0794	4.9988
0.8	51	73.158	4.90313
0.814286	51	74.2449	4.78215
0.828571	51	75.3494	4.6364
0.842857	51	76.4785	4.46707
0.857143	51	77.6348	4.2758
0.871429	51	78.8186	4.06508
0.885714	51	80.0258	3.83749
0.9	51	81.2513	3.59628
0.914286	51	82.4881	3.345
0.928571	51	83.7233	3.08704
0.942857	51	84.9444	2.82707
0.957143	51	86.1404	2.56882
0.971429	51	87.2977	2.31528
0.985714	51	88.4076	2.06966
1	51	89.463	1.83456
1.01429	51	90.4542	1.61192
1.02857	51	91.3739	1.40385
1.04286	51	92.2203	1.21171
1.05714	51	92.9882	1.0367
1.07143	51	93.6782	0.878959
1.08571	51	94.2914	0.738598
1.1	51	94.8313	0.615009
1.11429	51	95.2998	0.507426
1.12857	51	95.7035	0.414636
1.14286	51	96.0467	0.335596
0		0	0
0	54	93.8138	0.524063
0.0142857	54	93.2628	0.582383
0.0285714	54	92.6466	0.644241
0.0428571	54	91.9581	0.709536
0.0571429	54	91.1893	0.778449
0.0714286	54	90.3338	0.850897
0.0857143	54	89.3831	0.927136
0.1	54	88.3292	1.00714
0.114286	54	87.1644	1.09091
0.128571	54	85.8805	1.17868
0.142857	54	84.4718	1.2702
0.157143	54	82.9331	1.36553
0.171429	54	81.2603	1.46482
0.185714	54	79.4554	1.56699
0.2	54	77.5207	1.67195
0.214286	54	75.4641	1.7789
0.228571	54	73.2974	1.88701
0.242857	54	71.0372	1.99537
0.257143	54	68.7054	2.10298
0.271429	54	66.3288	2.20865
0.285714	54	63.9393	2.31119
0.3	54	61.5736	2.40926
0.314286	54	59.2711	2.50164
0.328571	54	57.0709	2.58852
0.342857	54	55.0215	2.66692
0.357143	54	53.163	2.73718
0.371429	54	51.536	2.79897
0.385714	54	50.1771	2.85228
0.4	54	49.1181	2.89741
0.414286	54	48.3838	2.93496
0.428571	54	47.9914	2.96584
0.442857	54	47.9493	2.9912
0.457143	54	48.2571	3.01235
0.471429	54	48.9052	3.03072
0.485714	54	49.8752	3.04779
0.5	54	51.1411	3.06495
0.514286	54	52.6696	3.08349
0.528571	54	54.4225	3.10446
0.542857	54	56.3573	3.12867
0.557143	54	58.4297	3.15662
0.571429	54	60.595	3.18842
0.585714	54	62.8096	3.22384
0.6	54	65.0322	3.2624
0.614286	54	67.2257	3.30324
0.628571	54	69.3577	3.34525
0.642857	54	71.402	3.38686
0.657143	54	73.338	3.42643
0.671429	54	75.1513	3.46216
0.685714	54	76.8329	3.49214
0.7	54	78.38	3.51446
0.714286	54	79.7942	3.52726
0.728571	54	81.0812	3.5287
0.742857	54	82.2495	3.51726
0.757143	54	83.3089	3.49174
0.771429	54	84.2721	3.45098
0.785714	54	85.153	3.3943
0.8	54	85.9648	3.32121
0.814286	54	86.7201	3.23172
0.828571	54	87.43	3.12629
0.842857	54	88.1046	3.00573
0.857143	54	88.7511	2.87125
0.871429	54	89.3761	2.7245
0.885714	54	89.9826	2.56741
0.9	54	90.5737	2.40192
0.914286	54	91.1514	2.23039
0.928571	54	91.7122	2.05533
0.942857	54	92.2551	1.87967
0.957143	54	92.7787	1.70578
0.971429	54	93.2771	1.53564
0.985714	54	93.7496	1.3712
1	54	94.1954	1.21405
1.01429	54	94.6099	1.06558
1.02857	54	94.9915	0.927123
1.04286	54	95.3411	0.799409
1.05714	54	95.6572	0.683419
1.07143	54	95.9402	0.578971
1.08571	54	96.1915	0.486148
1.1	54	96.4128	0.404448
1.11429	54	96.6043	0.333473
1.12857	54	96.7689	0.27227
1.14286	54	96.9088	0.220233
0		0	0
0	57	95.1343	0.351678
0.0142857	57	94.7374	0.395232
0.0285714	57	94.2854	0.442003
0.0428571	57	93.7711	0.491969
0.0571429	57	93.1868	0.5452
0.0714286	57	92.5256	0.601526
0.0857143	57	91.7793	0.660954
0.1	57	90.9395	0.723314
0.114286	57	89.9981	0.78841
0.128571	57	88.9471	0.856126
0.142857	57	87.7796	0.926091
0.157143	57	86.4899	0.998004
0.171429	57	85.0737	1.07164
0.185714	57	83.5302	1.1462
0.2	57	81.8608	1.2213
0.214286	57	80.0709	1.2962
0.228571	57	78.1701	1.37021
0.242857	57	76.1726	1.44256
0.257143	57	74.0975	1.51245
0.271429	57	71.9687	1.57908
0.285714	57	69.815	1.64162
0.3	57	67.6701	1.69912
0.314286	57	65.5707	1.75089
0.328571	57	63.5556	1.79666
0.342857	57	61.6675	1.83508
0.357143	57	59.947	1.86611
0.371429	57	58.4338	1.88949
0.385714	57	57.1651	1.90513
0.4	57	56.1731	1.91317
0.414286	57	55.4843	1.9139
0.428571	57	55.1182	1.90781
0.442857	57	55.0861	1.89553
0.457143	57	55.3906	1.87786
0.471429	57	56.0257	1.85566
0.485714	57	56.9768	1.82989
0.5	57	58.2212	1.80152
0.514286	57	59.7291	1.77149
0.528571	57	61.4649	1.74073
0.542857	57	63.3887	1.71005
0.557143	57	65.4576	1.68013
0.571429	57	67.6279	1.65154
0.585714	57	69.8561	1.62464
0.6	57	72.1004	1.59974
0.614286	57	74.3225	1.57689
0.628571	57	76.4881	1.55606
0.642857	57	78.5681	1.53693
0.657143	57	80.539	1.51912
0.671429	57	82.3826	1.50213
0.685714	57	84.0864	1.48537
0.7	57	85.6436	1.46817
0.714286	57	87.0521	1.44978
0.728571	57	88.3137	1.42954
0.742857	57	89.4338	1.40678
0.757143	57	90.4198	1.38102
0.771429	57	91.2819	1.3517
0.785714	57	92.0322	1.31835
0.8	57	92.6829	1.28062
0.814286	57	93.2462	1.23835
0.828571	57	93.734	1.19153
0.842857	57	94.1577	1.14025
0.857143	57	94.5269	1.08489
0.871429	57	94.8512	1.02583
0.885714	57	95.1377	0.963826
0.9	57	95.3927	0.899319
0.914286	57	95.623	0.833083
0.928571	57	95.8302	0.766179
0.942857	57	96.0192	0.69955
0.957143	57	96.193	0.633908
0.971429	57	96.3495	0.569879
0.985714	57	96.4919	0.508312
1	57	96.6222	0.449391
1.01429	57	96.7391	0.393976
1.02857	57	96.8432	0.342395
1.04286	57	96.9371	0.294894
1.05714	57	97.0212	0.251891
1.07143	57	97.0954	0.213234
1.08571	57	97.1612	0.178915
1.1	57	97.2192	0.14869
1.11429	57	97.2689	0.122502
1.12857	57	97.3114	0.0999342
1.14286	57	97.3475	0.0807777
0		0	0
0	60	95.9453	0.19306
0.0142857	60	95.6558	0.221035
0.0285714	60	95.3203	0.251774
0.0428571	60	94.9317	0.285467
0.0571429	60	94.4828	0.322243
0.0714286	60	93.9662	0.362112
0.0857143	60	93.374	0.405153
0.1	60	92.6974	0.451378
0.114286	60	91.9279	0.500762
0.128571	60	91.0572	0.553271
0.142857	60	90.0776	0.60878
0.157143	60	88.9827	0.667138
0.171429	60	87.7675	0.728169
0.185714	60	86.4294	0.791524
0.2	60	84.9686	0.856888
0.214286	60	83.389	0.923808
0.228571	60	81.6981	0.991769
0.242857	60	79.9081	1.06018
0.257143	60	78.0359	1.12835
0.271429	60	76.1031	1.19553
0.285714	60	74.1361	1.26091
0.3	60	72.1657	1.32353
0.314286	60	70.2263	1.3825
0.328571	60	68.355	1.43694
0.342857	60	66.591	1.48574
0.357143	60	64.9736	1.52807
0.371429	60	63.541	1.56306
0.385714	60	62.3288	1.58998
0.4	60	61.3689	1.60819
0.414286	60	60.6873	1.61722
0.428571	60	60.3039	1.6168
0.442857	60	60.2307	1.60682
0.457143	60	60.4718	1.58741
0.471429	60	61.0229	1.55888
0.485714	60	61.8714	1.52176
0.5	60	62.9973	1.47677
0.514286	60	64.3735	1.42479
0.528571	60	65.9673	1.36683
0.542857	60	67.7416	1.304
0.557143	60	69.6565	1.23747
0.571429	60	71.6707	1.16844
0.585714	60	73.7434	1.09808
0.6	60	75.8349	1.02753
0.614286	60	77.9087	0.957807
0.628571	60	79.9318	0.889867
0.642857	60	81.8762	0.824441
0.657143	60	83.7187	0.76217
0.671429	60	85.4413	0.703518
0.685714	60	87.0312	0.648806
0.7	60	88.4811	0.598165
0.714286	60	89.7875	0.551525
0.728571	60	90.9517	0.508872
0.742857	60	91.9776	0.469968
0.757143	60	92.8718	0.434662
0.771429	60	93.6432	0.402596
0.785714	60	94.3026	0.373338
0.8	60	94.861	0.346526
0.814286	60	95.3299	0.321757
0.828571	60	95.7205	0.298721
0.842857	60	96.0437	0.27703
0.857143	60	96.3095	0.256586
0.871429	60	96.5271	0.236981
0.885714	60	96.7048	0.21824
0.9	60	96.8491	0.200209
0.914286	60	96.9675	0.182781
0.928571	60	97.0633	0.166103
0.942857	60	97.1427	0.150269
0.957143	60	97.2091	0.134995
0.971429	60	97.2612	0.120368
0.985714	60	97.3041	0.106776
1	60	97.3392	0.0937914
1.01429	60	97.3669	0.0817992
1.02857	60	97.3883	0.0708129
1.04286	60	97.4062	0.0608147
1.05714	60	97.4217	0.0518058
1.07143	60	97.4343	0.0438247
1.08571	60	97.4455	0.0367266
1.1	60	97.4553	0.0304598
1.11429	60	97.4634	0.0250689
1.12857	60	97.47	0.0204319
1.14286	60	97.4756	0.0165028
0		0	0
0	63	96.3323	0.0671224
0.0142857	63	96.1036	0.0792697
0.0285714	63	95.836	0.0931854
0.0428571	63	95.523	0.109193
0.0571429	63	95.158	0.127492
0.0714286	63	94.734	0.14834
0.0857143	63	94.2436	0.171988
0.1	63	93.6784	0.198692
0.114286	63	93.0303	0.228702
0.128571	63	92.2912	0.262257
0.142857	63	91.4537	0.299568
0.157143	63	90.5111	0.340811
0.171429	63	89.4586	0.386114
0.185714	63	88.293	0.435525
0.2	63	87.0142	0.489018
0.214286	63	85.6248	0.546453
0.228571	63	84.1315	0.607573
0.242857	63	82.5448	0.671987
0.257143	63	80.8798	0.739154
0.271429	63	79.156	0.808382
0.285714	63	77.3971	0.878825
0.3	63	75.6311	0.949482
0.314286	63	73.8892	1.01923
0.328571	63	72.2054	1.08685
0.342857	63	70.615	1.15101
0.357143	63	69.1541	1.21038
0.371429	63	67.8574	1.26362
0.385714	63	66.7575	1.30947
0.4	63	65.8833	1.34674
0.414286	63	65.2588	1.37444
0.428571	63	64.9018	1.39175
0.442857	63	64.8234	1.39813
0.457143	63	65.0273	1.39328
0.471429	63	65.5096	1.37719
0.485714	63	66.2591	1.35014
0.5	63	67.2574	1.31272
0.514286	63	68.4801	1.26575
0.528571	63	69.8977	1.2103
0.542857	63	71.4767	1.1476
0.557143	63	73.1811	1.07904
0.571429	63	74.9739	1.00609
0.585714	63	76.8181	0.930245
0.6	63	78.6783	0.852972
0.614286	63	80.5217	0.775672
0.628571	63	82.3191	0.699636
0.642857	63	84.045	0.625975
0.657143	63	85.6791	0.555646
0.671429	63	87.2053	0.489443
0.685714	63	88.6125	0.427947
0.7	63	89.8939	0.371482
0.714286	63	91.0465	0.320242
0.728571	63	92.0716	0.274295
0.742857	63	92.9728	0.233533
0.757143	63	93.7562	0.197836
0.771429	63	94.4298	0.166886
0.785714	63	95.003	0.140262
0.8	63	95.4858	0.117592
0.814286	63	95.8882	0.0983965
0.828571	63	96.2205	0.0822817
0.842857	63	96.4921	0.0687974
0.857143	63	96.7124	0.0576842
0.871429	63	96.8891	0.0483006
0.885714	63	97.03	0.0405163
0.9	63	97.1412	0.0341602
0.914286	63	97.2291	0.0287951
0.928571	63	97.2973	0.0243486
0.942857	63	97.3518	0.0207701
0.957143	63	97.3946	0.0174989
0.971429	63	97.4248	0.0147856
0.985714	63	97.4479	0.0124271
1	63	97.4645	0.0104847
1.01429	63	97.4755	0.0088025
1.02857	63	97.4819	0.00745544
1.04286	63	97.4864	0.00629922
1.05714	63	97.4897	0.00525149
1.07143	63	97.4919	0.00445675
1.08571	63	97.4937	0.00370944
1.1	63	97.4952	0.00307682
1.11429	63	97.4963	0.00252804
1.12857	63	97.4968	0.0020571
1.14286	63	97.4973	0.00165883
0		0	0
0	66	96.3573	0.0531309
0.0142857	66	96.1384	0.0595909
0.0285714	66	95.8834	0.0659964
0.0428571	66	95.5871	0.0720336
0.0571429	66	95.2434	0.0774563
0.0714286	66	94.8464	0.0818321
0.0857143	66	94.3897	0.084797
0.1	66	93.8659	0.0859165
0.114286	66	93.2681	0.0847269
0.128571	66	92.5893	0.0807475
0.142857	66	91.823	0.073497
0.157143	66	90.9639	0.062512
0.171429	66	90.0076	0.0473683
0.185714	66	88.952	0.0277036
0.2	66	87.797	0.0032423
0.214286	66	86.5455	0.0261809
0.228571	66	85.2037	0.0605981
0.242857	66	83.7814	0.0998883
0.257143	66	82.2923	0.143762
0.271429	66	80.7541	0.191752
0.285714	66	79.1882	0.243211
0.3	66	77.6197	0.297318
0.314286	66	76.0765	0.353092
0.328571	66	74.5888	0.409421
0.342857	66	73.1881	0.465088
0.357143	66	71.9061	0.51882
0.371429	66	70.7737	0.569328
0.385714	66	69.8192	0.61536
0.4	66	69.068	0.655752
0.414286	66	68.5407	0.689476
0.428571	66	68.2527	0.715688
0.442857	66	68.213	0.733759
0.457143	66	68.4244	0.743307
0.471429	66	68.8826	0.744209
0.485714	66	69.5772	0.736605
0.5	66	70.4912	0.720888
0.514286	66	71.6026	0.697683
0.528571	66	72.8848	0.667813
0.542857	66	74.3078	0.632258
0.557143	66	75.8396	0.592111
0.571429	66	77.4472	0.548528
0.585714	66	79.0979	0.502677
0.6	66	80.7605	0.455692
0.614286	66	82.406	0.408649
0.628571	66	84.0087	0.362499
0.642857	66	85.5465	0.318074
0.657143	66	87.0014	0.27605
0.671429	66	88.3596	0.236972
0.685714	66	89.6114	0.201177
0.7	66	90.7508	0.168851
0.714286	66	91.7755	0.140143
0.728571	66	92.6868	0.114933
0.742857	66	93.4877	0.0931269
0.757143	66	94.1842	0.0745644
0.771429	66	94.7832	0.0590008
0.785714	66	95.293	0.0460854
0.8	66	95.7225	0.0355647
0.814286	66	96.0806	0.0270786
0.828571	66	96.3763	0.0203292
0.842857	66	96.6181	0.0150976
0.857143	66	96.8144	0.0111248
0.871429	66	96.9711	0.00790357
0.885714	66	97.096	0.00549085
0.9	66	97.1947	0.00381856
0.914286	66	97.2723	0.00247116
0.928571	66	97.3323	0.00150624
0.942857	66	97.3806	0.000919329
0.957143	66	97.4176	0.000299739
0.971429	66	97.4437	0.000157875
0.985714	66	97.4628	0.000315509
1	66	97.4767	0.000428595
1.01429	66	97.4854	0.000468531
1.02857	66	97.4903	0.000380898
1.04286	66	97.4934	0.000248601
1.05714	66	97.4955	0.00022241
1.07143	66	97.4969	0.000117446
1.08571	66	97.4978	8.36637e-05
1.1	66	97.4988	6.80043e-06
1.11429	66	97.4992	9.13002e-07
1.12857	66	97.4992	0
1.14286	66	97.4992	0
0		0	0
0	69	96	0.188425
0.0142857	69	95.7283	0.218007
0.0285714	69	95.417	0.250248
0.0428571	69	95.0613	0.285077
0.0571429	69	94.6561	0.322296
0.0714286	69	94.1965	0.361663
0.0857143	69	93.677	0.402928
0.1	69	93.0916	0.445765
0.114286	69	92.4347	0.489797
0.128571	69	91.7007	0.534607
0.142857	69	90.8848	0.57975
0.157143	69	89.9829	0.624758
0.171429	69	88.9924	0.669153
0.185714	69	87.9121	0.712458
0.2	69	86.7433	0.754204
0.214286	69	85.4897	0.793943
0.228571	69	84.1583	0.831254
0.242857	69	82.7591	0.865748
0.257143	69	81.3058	0.89708
0.271429	69	79.8155	0.924948
0.285714	69	78.309	0.949099
0.3	69	76.81	0.96933
0.314286	69	75.3448	0.985487
0.328571	69	73.942	0.997468
0.342857	69	72.6307	1.00522
0.357143	69	71.4405	1.00872
0.371429	69	70.3997	1.008
0.385714	69	69.5345	1.00314
0.4	69	68.868	0.994213
0.414286	69	68.4187	0.981361
0.428571	69	68.2003	0.964729
0.442857	69	68.2207	0.944488
0.457143	69	68.4814	0.92083
0.471429	69	68.978	0.893963
0.485714	69	69.6997	0.864116
0.5	69	70.6301	0.831536
0.514286	69	71.7479	0.796492
0.528571	69	73.0276	0.75927
0.542857	69	74.4407	0.720184
0.557143	69	75.9564	0.679566
0.571429	69	77.5435	0.637771
0.585714	69	79.1709	0.595172
0.6	69	80.8088	0.552157
0.614286	69	82.4296	0.509115
0.628571	69	84.0089	0.466455
0.642857	69	85.5252	0.424526
0.657143	69	86.9615	0.383702
0.671429	69	88.3044	0.344347
0.685714	69	89.5443	0.306791
0.7	69	90.6752	0.271297
0.714286	69	91.6949	0.237993
0.728571	69	92.6039	0.207213
0.742857	69	93.4051	0.178972
0.757143	69	94.1041	0.153324
0.771429	69	94.7074	0.130238
0.785714	69	95.2226	0.109714
0.8	69	95.6586	0.0915818
0.814286	69	96.0236	0.0757733
0.828571	69	96.3262	0.0621409
0.842857	69	96.5749	0.0504034
0.857143	69	96.7779	0.040502
0.871429	69	96.9402	0.0323958
0.885714	69	97.0701	0.0256552
0.9	69	97.1737	0.0199698
0.914286	69	97.2552	0.0154831
0.928571	69	97.3184	0.0119139
0.942857	69	97.3699	0.00879073
0.957143	69	97.4087	0.00676433
0.971429	69	97.4374	0.00475498
0.985714	69	97.4571	0.00377693
1	69	97.472	0.00282419
1.01429	69	97.4816	0.00214118
1.02857	69	97.4875	0.00152805
1.04286	69	97.4918	0.00082365
1.05714	69	97.4944	0.000488309
1.07143	69	97.4963	0.000234209
1.08571	69	97.4976	9.64833e-05
1.1	69	97.4988	1.25055e-05
1.11429	69	97.4992	1.12691e-06
1.12857	69	97.4992	0
1.14286	69	97.4992	0
0		0	0
0	72	95.2242	0.327298
0.0142857	72	94.8248	0.383105
0.0285714	72	94.3723	0.445346
0.0428571	72	93.8615	0.514518
0.0571429	72	93.2875	0.590628
0.0714286	72	92.6452	0.674052
0.0857143	72	91.9295	0.764925
0.1	72	91.1347	0.863356
0.114286	72	90.2557	0.969379
0.128571	72	89.2877	1.08295
0.142857	72	88.2266	1.20394
0.157143	72	87.0696	1.33211
0.171429	72	85.815	1.46711
0.185714	72	84.4634	1.60844
0.2	72	83.0175	1.75544
0.214286	72	81.4832	1.90726
0.228571	72	79.8692	2.06286
0.242857	72	78.1881	2.22096
0.257143	72	76.4562	2.38007
0.271429	72	74.6937	2.53845
0.285714	72	72.9244	2.69418
0.3	72	71.1755	2.8451
0.314286	72	69.4768	2.98894
0.328571	72	67.8604	3.12328
0.342857	72	66.3592	3.24567
0.357143	72	65.0063	3.3537
0.371429	72	63.8334	3.44504
0.385714	72	62.8697	3.51756
0.4	72	62.1407	3.5694
0.414286	72	61.6672	3.59904
0.428571	72	61.4643	3.60538
[truncated: 4,642 more rows]

## Sheet: couple-cut-f
Residual helicity	Coor.num	Free energy	Error estimation
0	0	113.109	0.000808937
0.0142857	0	113.106	0.00102658
0.0285714	0	113.103	0.00129904
0.0428571	0	113.099	0.00163698
0.0571429	0	113.093	0.00205193
0.0714286	0	113.087	0.00255579
0.0857143	0	113.079	0.00316094
0.1	0	113.069	0.00387982
0.114286	0	113.058	0.00472369
0.128571	0	113.045	0.00570249
0.142857	0	113.031	0.0068241
0.157143	0	113.014	0.00809335
0.171429	0	112.996	0.00951127
0.185714	0	112.975	0.0110744
0.2	0	112.953	0.0127741
0.214286	0	112.929	0.0146003
0.228571	0	112.904	0.0165927
0.242857	0	112.877	0.0186283
0.257143	0	112.85	0.0207517
0.271429	0	112.821	0.0229937
0.285714	0	112.793	0.02528
0.3	0	112.765	0.0275076
0.314286	0	112.738	0.0297357
0.328571	0	112.711	0.0320131
0.342857	0	112.686	0.0342897
0.357143	0	112.662	0.0365024
0.371429	0	112.64	0.0387532
0.385714	0	112.618	0.0410924
0.4	0	112.596	0.043613
0.414286	0	112.574	0.0465203
0.428571	0	112.549	0.0499027
0.442857	0	112.521	0.0539584
0.457143	0	112.486	0.0591797
0.471429	0	112.354	0.0780015
0.485714	0	112.265	0.0909404
0.5	0	112.148	0.107704
0.514286	0	111.996	0.129335
0.528571	0	111.8	0.157086
0.542857	0	111.55	0.192457
0.557143	0	111.231	0.237221
0.571429	0	110.831	0.293455
0.585714	0	110.331	0.363566
0.6	0	109.713	0.450304
0.614286	0	108.956	0.556768
0.628571	0	108.036	0.68639
0.642857	0	106.928	0.842898
0.657143	0	105.604	1.03025
0.671429	0	104.037	1.25253
0.685714	0	102.199	1.51383
0.7	0	100.065	1.81805
0.714286	0	97.6109	2.16869
0.728571	0	94.8168	2.56865
0.742857	0	91.6702	3.01989
0.757143	0	88.166	3.52322
0.771429	0	84.3092	4.07795
0.785714	0	80.1166	4.6817
0.8	0	75.6181	5.33016
0.814286	0	70.8579	6.01692
0.828571	0	65.8948	6.73345
0.842857	0	60.8021	7.46909
0.857143	0	55.6666	8.21126
0.871429	0	50.5864	8.94569
0.885714	0	45.6683	9.65687
0.9	0	41.0248	10.3285
0.914286	0	36.7692	10.9442
0.928571	0	33.0118	11.4879
0.942857	0	29.8549	11.9449
0.957143	0	27.3876	12.3022
0.971429	0	25.6831	12.5494
0.985714	0	24.7938	12.6789
1	0	24.7494	12.6865
1.01429	0	25.5547	12.5716
1.02857	0	27.1898	12.3369
1.04286	0	29.6107	11.9891
1.05714	0	32.7515	11.5376
1.07143	0	36.5272	10.9948
1.08571	0	40.8378	10.375
1.1	0	45.5729	9.69428
1.11429	0	50.6162	8.96935
1.12857	0	55.8505	8.2171
1.14286	0	61.162	7.4539
0		0	0
0	3	113.107	0.00135755
0.0142857	3	113.105	0.00108368
0.0285714	3	113.101	0.000718701
0.0428571	3	113.097	0.000251105
0.0571429	3	113.092	0.00033165
0.0714286	3	113.086	0.00104428
0.0857143	3	113.078	0.00190064
0.1	3	113.069	0.00291027
0.114286	3	113.059	0.00408604
0.128571	3	113.047	0.00543785
0.142857	3	113.033	0.00697083
0.157143	3	113.017	0.00868703
0.171429	3	112.999	0.010584
0.185714	3	112.98	0.0126528
0.2	3	112.958	0.0148788
0.214286	3	112.936	0.0172154
0.228571	3	112.911	0.0196705
0.242857	3	112.886	0.0221924
0.257143	3	112.859	0.0247587
0.271429	3	112.832	0.0273458
0.285714	3	112.804	0.0298517
0.3	3	112.777	0.0322274
0.314286	3	112.75	0.0344568
0.328571	3	112.723	0.0364732
0.342857	3	112.697	0.0382367
0.357143	3	112.673	0.0396977
0.371429	3	112.649	0.0408694
0.385714	3	112.625	0.041744
0.4	3	112.601	0.0423055
0.414286	3	112.574	0.04243
0.428571	3	112.544	0.0422418
0.442857	3	112.51	0.0418368
0.457143	3	112.465	0.0408592
0.471429	3	112.3	0.0379231
0.485714	3	112.188	0.0362652
0.5	3	112.042	0.034216
0.514286	3	111.853	0.0316599
0.528571	3	111.61	0.0284122
0.542857	3	111.298	0.0241896
0.557143	3	110.902	0.0186094
0.571429	3	110.404	0.0111595
0.585714	3	109.781	0.0011874
0.6	3	109.01	0.0121097
0.614286	3	108.063	0.0296886
0.628571	3	106.91	0.0526557
0.642857	3	105.516	0.0822519
0.657143	3	103.849	0.119827
0.671429	3	101.871	0.166799
0.685714	3	99.547	0.224603
0.7	3	96.8422	0.294625
0.714286	3	93.7259	0.378125
0.728571	3	90.1729	0.47615
0.742857	3	86.166	0.589444
0.757143	3	81.6986	0.718357
0.771429	3	76.7767	0.862754
0.785714	3	71.4219	1.02195
0.8	3	65.6726	1.19464
0.814286	3	59.5856	1.37888
0.828571	3	53.2366	1.57209
0.842857	3	46.72	1.77106
0.857143	3	40.1472	1.97205
0.871429	3	33.6447	2.17088
0.885714	3	27.3496	2.36304
0.9	3	21.4062	2.54392
0.914286	3	15.96	2.70891
0.928571	3	11.152	2.85367
0.942857	3	7.11324	2.97426
0.957143	3	3.95765	3.0673
0.971429	3	1.77839	3.13026
0.985714	3	0.642108	3.16142
1	3	0.585974	3.16001
1.01429	3	1.6157	3.12627
1.02857	3	3.70515	3.06138
1.04286	3	6.79748	2.96742
1.05714	3	10.8078	2.84727
1.07143	3	15.6271	2.70446
1.08571	3	21.1273	2.54302
1.1	3	27.1671	2.36725
1.11429	3	33.598	2.18161
1.12857	3	40.2702	1.99047
1.14286	3	47.0388	1.79799
0		0	0
0	6	113.084	0.0203241
0.0142857	6	113.082	0.0201434
0.0285714	6	113.08	0.0197222
0.0428571	6	113.078	0.0190636
0.0571429	6	113.075	0.0181738
0.0714286	6	113.072	0.0170544
0.0857143	6	113.068	0.0157104
0.1	6	113.064	0.0141755
0.114286	6	113.058	0.0124594
0.128571	6	113.052	0.0105804
0.142857	6	113.044	0.00857093
0.157143	6	113.035	0.00646254
0.171429	6	113.024	0.00428719
0.185714	6	113.013	0.00208888
0.2	6	113	9.52321e-05
0.214286	6	112.985	0.00214391
0.228571	6	112.969	0.00418024
0.242857	6	112.953	0.00598846
0.257143	6	112.935	0.00757192
0.271429	6	112.916	0.00899678
0.285714	6	112.896	0.0100803
0.3	6	112.876	0.0106975
0.314286	6	112.856	0.0109039
0.328571	6	112.835	0.0107498
0.342857	6	112.813	0.0101603
0.357143	6	112.792	0.00904829
0.371429	6	112.77	0.00755
0.385714	6	112.748	0.00573275
0.4	6	112.724	0.00363123
0.414286	6	112.697	0.00129487
0.428571	6	112.666	0.00112136
0.442857	6	112.629	0.00342131
0.457143	6	112.583	0.00602084
0.471429	6	112.421	0.00449256
0.485714	6	112.312	0.00374552
0.5	6	112.171	0.00156296
0.514286	6	111.991	0.00235226
0.528571	6	111.758	0.00830597
0.542857	6	111.462	0.016501
0.557143	6	111.084	0.0271893
0.571429	6	110.608	0.0405429
0.585714	6	110.01	0.0566802
0.6	6	109.266	0.0756621
0.614286	6	108.348	0.097492
0.628571	6	107.223	0.122119
0.642857	6	105.858	0.149447
0.657143	6	104.215	0.179347
0.671429	6	102.257	0.211671
0.685714	6	99.946	0.246269
0.7	6	97.2462	0.28301
0.714286	6	94.1251	0.321791
0.728571	6	90.556	0.362557
0.742857	6	86.5209	0.405301
0.757143	6	82.0126	0.450066
0.771429	6	77.0375	0.496936
0.785714	6	71.6177	0.546014
0.8	6	65.793	0.597398
0.814286	6	59.6222	0.651143
0.828571	6	53.1834	0.707229
0.842857	6	46.574	0.765506
0.857143	6	39.9086	0.825667
0.871429	6	33.3167	0.88721
0.885714	6	26.9389	0.949436
0.9	6	20.9224	1.0114
0.914286	6	15.4154	1.07197
0.928571	6	10.5609	1.12983
0.942857	6	6.49114	1.18352
0.957143	6	3.3211	1.23156
0.971429	6	1.14367	1.2724
0.985714	6	0.0247244	1.30458
1	6	0	1.32685
1.01429	6	1.07324	1.33815
1.02857	6	3.21592	1.33777
1.04286	6	6.36857	1.32533
1.05714	6	10.4435	1.30085
1.07143	6	15.3292	1.26474
1.08571	6	20.895	1.21777
1.1	6	26.9974	1.16108
1.11429	6	33.486	1.09605
1.12857	6	40.2098	1.0243
1.14286	6	47.0229	0.9476
0		0	0
0	9	112.911	0.115193
0.0142857	9	112.907	0.116713
0.0285714	9	112.905	0.117582
0.0428571	9	112.904	0.117913
0.0571429	9	112.903	0.117853
0.0714286	9	112.902	0.117555
0.0857143	9	112.902	0.117179
0.1	9	112.9	0.116988
0.114286	9	112.898	0.117168
0.128571	9	112.894	0.11792
0.142857	9	112.888	0.119471
0.157143	9	112.88	0.122022
0.171429	9	112.869	0.125736
0.185714	9	112.856	0.130795
0.2	9	112.839	0.137275
0.214286	9	112.819	0.145387
0.228571	9	112.795	0.154941
0.242857	9	112.769	0.166167
0.257143	9	112.739	0.178961
0.271429	9	112.705	0.193144
0.285714	9	112.669	0.208815
0.3	9	112.63	0.225853
0.314286	9	112.588	0.244066
0.328571	9	112.544	0.263095
0.342857	9	112.498	0.282818
0.357143	9	112.45	0.303117
0.371429	9	112.401	0.323657
0.385714	9	112.35	0.344188
0.4	9	112.297	0.364512
0.414286	9	112.242	0.384248
0.428571	9	112.183	0.403302
0.442857	9	112.119	0.421708
0.457143	9	112.045	0.439497
0.471429	9	111.87	0.452114
0.485714	9	111.745	0.464948
0.5	9	111.594	0.475752
0.514286	9	111.409	0.484382
0.528571	9	111.178	0.490616
0.542857	9	110.889	0.494669
0.557143	9	110.527	0.496341
0.571429	9	110.073	0.495629
0.585714	9	109.505	0.492544
0.6	9	108.799	0.487098
0.614286	9	107.926	0.479284
0.628571	9	106.855	0.46906
0.642857	9	105.55	0.456329
0.657143	9	103.975	0.44092
0.671429	9	102.093	0.422575
0.685714	9	99.8648	0.400935
0.7	9	97.2557	0.375538
0.714286	9	94.2335	0.345824
0.728571	9	90.7722	0.311149
0.742857	9	86.8547	0.270811
0.757143	9	82.4747	0.224086
0.771429	9	77.6396	0.170273
0.785714	9	72.3727	0.108755
0.8	9	66.7145	0.0390593
0.814286	9	60.7244	0.0390835
0.828571	9	54.4809	0.12568
0.842857	9	48.0807	0.220389
0.857143	9	41.6373	0.322498
0.871429	9	35.2783	0.430936
0.885714	9	29.1414	0.54419
0.9	9	23.3702	0.660391
0.914286	9	18.1082	0.777367
0.928571	9	13.4935	0.892644
0.942857	9	9.65255	1.00357
0.957143	9	6.69446	1.10747
0.971429	9	4.70617	1.20171
0.985714	9	3.74801	1.28384
1	9	3.85067	1.3517
1.01429	9	5.01379	1.40354
1.02857	9	7.20583	1.4381
1.04286	9	10.3656	1.45473
1.05714	9	14.4052	1.45327
1.07143	9	19.2138	1.43426
1.08571	9	24.6635	1.39872
1.1	9	30.6143	1.34818
1.11429	9	36.9202	1.28452
1.12857	9	43.4358	1.20995
1.14286	9	50.021	1.12696
0		0	0
0	12	112.253	0.340627
0.0142857	12	112.239	0.347642
0.0285714	12	112.228	0.353343
0.0428571	12	112.22	0.358125
0.0571429	12	112.215	0.36248
0.0714286	12	112.21	0.366967
0.0857143	12	112.204	0.372149
0.1	12	112.195	0.378782
0.114286	12	112.182	0.38751
0.128571	12	112.163	0.398983
0.142857	12	112.136	0.413849
0.157143	12	112.101	0.432685
0.171429	12	112.055	0.455936
0.185714	12	111.997	0.484078
0.2	12	111.927	0.517209
0.214286	12	111.844	0.555572
0.228571	12	111.748	0.598941
0.242857	12	111.64	0.647372
0.257143	12	111.519	0.700271
0.271429	12	111.388	0.757247
0.285714	12	111.245	0.81805
0.3	12	111.093	0.881694
0.314286	12	110.934	0.947493
0.328571	12	110.769	1.01435
0.342857	12	110.601	1.08141
0.357143	12	110.43	1.14793
0.371429	12	110.259	1.21284
0.385714	12	110.089	1.27537
0.4	12	109.922	1.33466
0.414286	12	109.757	1.38976
0.428571	12	109.596	1.44027
0.442857	12	109.438	1.48631
0.457143	12	109.276	1.52669
0.471429	12	109.037	1.55539
0.485714	12	108.85	1.58198
0.5	12	108.649	1.60239
0.514286	12	108.423	1.61674
0.528571	12	108.164	1.62489
0.542857	12	107.857	1.62792
0.557143	12	107.488	1.62556
0.571429	12	107.037	1.618
0.585714	12	106.483	1.60531
0.6	12	105.801	1.58733
0.614286	12	104.963	1.56366
0.628571	12	103.939	1.53362
0.642857	12	102.695	1.49614
0.657143	12	101.197	1.44985
0.671429	12	99.4097	1.39297
0.685714	12	97.2994	1.32346
0.7	12	94.834	1.239
0.714286	12	91.9858	1.13712
0.728571	12	88.7333	1.01533
0.742857	12	85.0638	0.871282
0.757143	12	80.9752	0.7029
0.771429	12	76.4782	0.508598
0.785714	12	71.5984	0.287444
0.8	12	66.3775	0.0393618
0.814286	12	60.8744	0.234789
0.828571	12	55.165	0.533068
0.842857	12	49.3414	0.85234
0.857143	12	43.5105	1.18829
0.871429	12	37.7911	1.53567
0.885714	12	32.3101	1.88811
0.9	12	27.1986	2.23858
0.914286	12	22.5867	2.57961
0.928571	12	18.5979	2.90338
0.942857	12	15.3439	3.20218
0.957143	12	12.9199	3.4688
0.971429	12	11.3998	3.69681
0.985714	12	10.8324	3.88085
1	12	11.2392	4.0167
1.01429	12	12.6132	4.10176
1.02857	12	14.9192	4.13493
1.04286	12	18.0957	4.11691
1.05714	12	22.0566	4.04965
1.07143	12	26.6971	3.93689
1.08571	12	31.8968	3.7834
1.1	12	37.526	3.59499
1.11429	12	43.4501	3.37802
1.12857	12	49.5361	3.13932
1.14286	12	55.6576	2.88591
0		0	0
0	15	110.912	0.510189
0.0142857	15	110.862	0.527538
0.0285714	15	110.819	0.544464
0.0428571	15	110.781	0.561739
0.0571429	15	110.744	0.580234
0.0714286	15	110.704	0.600946
0.0857143	15	110.659	0.62491
0.1	15	110.602	0.653278
0.114286	15	110.53	0.687154
0.128571	15	110.438	0.727605
0.142857	15	110.323	0.775585
0.157143	15	110.18	0.831939
0.171429	15	110.006	0.897278
0.185714	15	109.798	0.972244
0.2	15	109.557	1.05676
0.214286	15	109.28	1.15083
0.228571	15	108.968	1.25411
0.242857	15	108.623	1.36612
0.257143	15	108.247	1.48547
0.271429	15	107.844	1.61126
0.285714	15	107.415	1.74252
0.3	15	106.968	1.87694
0.314286	15	106.507	2.01296
0.328571	15	106.039	2.14848
0.342857	15	105.57	2.28135
0.357143	15	105.106	2.40993
0.371429	15	104.653	2.53184
0.385714	15	104.216	2.6455
0.4	15	103.802	2.74902
0.414286	15	103.413	2.84083
0.428571	15	103.054	2.9198
0.442857	15	102.722	2.98569
0.457143	15	102.418	3.03644
0.471429	15	102.087	3.06523
0.485714	15	101.824	3.08532
0.5	15	101.575	3.09127
0.514286	15	101.332	3.08384
0.528571	15	101.084	3.06351
0.542857	15	100.812	3.03246
0.557143	15	100.5	2.99103
0.571429	15	100.129	2.94013
0.585714	15	99.6771	2.88037
0.6	15	99.1183	2.81193
0.614286	15	98.4266	2.73448
0.628571	15	97.5738	2.64705
0.642857	15	96.5315	2.54799
0.657143	15	95.271	2.43497
0.671429	15	93.7647	2.30497
0.685714	15	91.9871	2.15443
0.7	15	89.9162	1.97933
0.714286	15	87.5346	1.77545
0.728571	15	84.8312	1.53861
0.742857	15	81.8029	1.26492
0.757143	15	78.4557	0.95115
0.771429	15	74.8063	0.594981
0.785714	15	70.8834	0.19538
0.8	15	66.7278	0.247075
0.814286	15	62.3936	0.730195
0.828571	15	57.9474	1.24986
0.842857	15	53.4668	1.79992
0.857143	15	49.0394	2.37225
0.871429	15	44.7613	2.95738
0.885714	15	40.732	3.54404
0.9	15	37.0529	4.12006
0.914286	15	33.823	4.67283
0.928571	15	31.1336	5.18936
0.942857	15	29.0654	5.65732
0.957143	15	27.6848	6.06541
0.971429	15	27.0407	6.4039
0.985714	15	27.1618	6.66503
1	15	28.0542	6.8432
1.01429	15	29.7025	6.93562
1.02857	15	32.0691	6.94183
1.04286	15	35.0978	6.86452
1.05714	15	38.7124	6.70823
1.07143	15	42.8255	6.48034
1.08571	15	47.3378	6.18975
1.1	15	52.1442	5.84673
1.11429	15	57.1374	5.46234
1.12857	15	62.2125	5.04806
1.14286	15	67.2718	4.61533
0		0	0
0	18	109.62	0.27518
0.0142857	18	109.502	0.302055
0.0285714	18	109.387	0.332604
0.0428571	18	109.27	0.367713
0.0571429	18	109.145	0.4082
0.0714286	18	109.005	0.454973
0.0857143	18	108.843	0.50898
0.1	18	108.651	0.571042
0.114286	18	108.421	0.642018
0.128571	18	108.147	0.722677
0.142857	18	107.822	0.813594
0.157143	18	107.439	0.915225
0.171429	18	106.995	1.02779
0.185714	18	106.484	1.15153
0.2	18	105.908	1.28598
0.214286	18	105.264	1.43062
0.228571	18	104.558	1.58494
0.242857	18	103.79	1.74774
0.257143	18	102.969	1.91736
0.271429	18	102.102	2.09229
0.285714	18	101.195	2.27088
0.3	18	100.263	2.45037
0.314286	18	99.3153	2.62871
0.328571	18	98.3675	2.80331
0.342857	18	97.433	2.97132
0.357143	18	96.5226	3.13064
0.371429	18	95.6524	3.27804
0.385714	18	94.8328	3.41157
0.4	18	94.0758	3.52878
0.414286	18	93.391	3.62788
0.428571	18	92.7855	3.70725
0.442857	18	92.2595	3.76614
0.457143	18	91.8188	3.80305
0.471429	18	91.4275	3.8122
0.485714	18	91.1419	3.80577
0.5	18	90.9237	3.77931
0.514286	18	90.76	3.73417
0.528571	18	90.6382	3.67185
0.542857	18	90.531	3.59463
0.557143	18	90.4213	3.50414
0.571429	18	90.2849	3.40211
0.585714	18	90.096	3.28997
0.6	18	89.8282	3.16868
0.614286	18	89.4548	3.03857
0.628571	18	88.9502	2.89927
0.642857	18	88.2902	2.74959
0.657143	18	87.4529	2.58755
0.671429	18	86.4197	2.41042
0.685714	18	85.1762	2.2148
0.7	18	83.7125	1.99681
0.714286	18	82.0245	1.75234
0.728571	18	80.1139	1.47728
0.742857	18	77.9896	1.1679
0.757143	18	75.6675	0.821101
0.771429	18	73.1713	0.434777
0.785714	18	70.5324	0.00817475
0.8	18	67.7893	0.457704
0.814286	18	64.9887	0.960358
0.828571	18	62.1838	1.49532
0.842857	18	59.4325	2.056
0.857143	18	56.7964	2.63396
0.871429	18	54.342	3.21956
0.885714	18	52.1332	3.80143
0.9	18	50.2337	4.36745
0.914286	18	48.7032	4.90512
0.928571	18	47.5932	5.40183
0.942857	18	46.9468	5.84592
0.957143	18	46.7963	6.22673
0.971429	18	47.1614	6.53533
0.985714	18	48.0478	6.76473
1	18	49.4459	6.91045
1.01429	18	51.3334	6.97082
1.02857	18	53.672	6.94593
1.04286	18	56.4155	6.83945
1.05714	18	59.5032	6.65674
1.07143	18	62.8712	6.4056
1.08571	18	66.4489	6.0955
1.1	18	70.1636	5.73692
1.11429	18	73.9426	5.34106
1.12857	18	77.7169	4.9194
1.14286	18	81.4236	4.48296
0		0	0
0	21	109.488	0.169409
0.0142857	21	109.284	0.140225
0.0285714	21	109.065	0.103204
0.0428571	21	108.824	0.0577493
0.0571429	21	108.553	0.00350281
0.0714286	21	108.243	0.0598869
0.0857143	21	107.885	0.132698
0.1	21	107.47	0.214949
0.114286	21	106.99	0.306665
0.128571	21	106.435	0.407755
0.142857	21	105.798	0.517997
0.157143	21	105.075	0.637046
0.171429	21	104.259	0.764363
0.185714	21	103.349	0.899468
0.2	21	102.345	1.04154
0.214286	21	101.249	1.18973
0.228571	21	100.066	1.34333
0.242857	21	98.8024	1.5007
0.257143	21	97.4714	1.66076
0.271429	21	96.0845	1.82176
0.285714	21	94.6529	1.98187
0.3	21	93.1984	2.13948
0.314286	21	91.737	2.29283
0.328571	21	90.2906	2.43977
0.342857	21	88.8809	2.57812
0.357143	21	87.5246	2.70622
0.371429	21	86.2465	2.82151
0.385714	21	85.0628	2.9225
0.4	21	83.9921	3.00722
0.414286	21	83.0489	3.07454
0.428571	21	82.2446	3.12322
0.442857	21	81.582	3.15238
0.457143	21	81.0696	3.16201
0.471429	21	80.6863	3.14787
0.485714	21	80.4572	3.1185
0.5	21	80.3547	3.07129
0.514286	21	80.3617	3.00759
0.528571	21	80.46	2.92936
0.542857	21	80.6176	2.83761
0.557143	21	80.8111	2.73457
0.571429	21	81.0108	2.62191
0.585714	21	81.1866	2.50103
0.6	21	81.3087	2.37299
0.614286	21	81.349	2.23834
0.628571	21	81.282	2.0971
0.642857	21	81.0861	1.9487
0.657143	21	80.7441	1.79195
0.671429	21	80.2441	1.62514
0.685714	21	79.5799	1.4461
0.7	21	78.7514	1.25235
0.714286	21	77.7645	1.04129
0.728571	21	76.6313	0.810363
0.742857	21	75.3694	0.557342
0.757143	21	74.0023	0.280531
0.771429	21	72.5583	0.0211155
0.785714	21	71.07	0.347536
0.8	21	69.5723	0.697406
0.814286	21	68.1048	1.06845
0.828571	21	66.7084	1.45714
0.842857	21	65.4232	1.85836
0.857143	21	64.2887	2.26602
0.871429	21	63.3459	2.67308
0.885714	21	62.6298	3.07175
0.9	21	62.1727	3.45374
0.914286	21	62.0027	3.81048
0.928571	21	62.1393	4.13386
0.942857	21	62.597	4.41647
0.957143	21	63.3814	4.65155
0.971429	21	64.4906	4.83372
0.985714	21	65.9134	4.95876
1	21	67.6306	5.02484
1.01429	21	69.6171	5.03175
1.02857	21	71.836	4.98018
1.04286	21	74.2515	4.87341
1.05714	21	76.8185	4.71608
1.07143	21	79.4935	4.51386
1.08571	21	82.2312	4.27381
1.1	21	84.9864	4.00342
1.11429	21	87.7154	3.71068
1.12857	21	90.3788	3.40348
1.14286	21	92.9418	3.08927
0		0	0
0	24	110.266	0.269812
0.0142857	24	109.975	0.240904
0.0285714	24	109.645	0.203675
0.0428571	24	109.265	0.15781
0.0571429	24	108.829	0.103301
0.0714286	24	108.326	0.0401479
0.0857143	24	107.748	0.0314317
0.1	24	107.087	0.111012
0.114286	24	106.334	0.198075
0.128571	24	105.482	0.291949
0.142857	24	104.526	0.391927
0.157143	24	103.462	0.497083
0.171429	24	102.288	0.606305
0.185714	24	101.002	0.718577
0.2	24	99.6104	0.832803
0.214286	24	98.116	0.947926
0.228571	24	96.5267	1.06281
0.242857	24	94.8544	1.17577
0.257143	24	93.1147	1.28596
0.271429	24	91.3242	1.39181
0.285714	24	89.4993	1.49162
0.3	24	87.6649	1.58485
0.314286	24	85.8412	1.67038
0.328571	24	84.0554	1.74693
0.342857	24	82.3339	1.81332
0.357143	24	80.697	1.86903
0.371429	24	79.1751	1.913
0.385714	24	77.7867	1.94498
0.4	24	76.5549	1.9642
0.414286	24	75.4956	1.97092
0.428571	24	74.622	1.96524
0.442857	24	73.9387	1.94704
0.457143	24	73.4517	1.91789
0.471429	24	73.1496	1.87576
0.485714	24	73.037	1.8261
0.5	24	73.0912	1.76815
0.514286	24	73.2912	1.70324
0.528571	24	73.6132	1.63311
0.542857	24	74.0236	1.55803
0.557143	24	74.4929	1.47972
0.571429	24	74.9876	1.39908
0.585714	24	75.4743	1.31673
0.6	24	75.9212	1.23293
0.614286	24	76.2994	1.1476
0.628571	24	76.5839	1.06024
0.642857	24	76.755	0.969994
0.657143	24	76.799	0.875639
0.671429	24	76.7083	0.775691
0.685714	24	76.4824	0.668463
0.7	24	76.1271	0.552185
0.714286	24	75.6545	0.425123
0.728571	24	75.0825	0.285713
0.742857	24	74.4339	0.132675
0.757143	24	73.7353	0.0347724
0.771429	24	73.0172	0.217035
0.785714	24	72.3109	0.413619
0.8	24	71.6477	0.623433
0.814286	24	71.0607	0.844556
0.828571	24	70.5818	1.07441
0.842857	24	70.2384	1.30961
0.857143	24	70.0555	1.54652
0.871429	24	70.0569	1.78035
0.885714	24	70.2594	2.00662
0.9	24	70.676	2.22043
0.914286	24	71.3149	2.41677
0.928571	24	72.1775	2.59126
0.942857	24	73.2616	2.73975
0.957143	24	74.558	2.85887
0.971429	24	76.0528	2.94562
0.985714	24	77.7259	2.99803
1	24	79.5553	3.01584
1.01429	24	81.5165	2.99923
1.02857	24	83.5754	2.9495
1.04286	24	85.7044	2.8687
1.05714	24	87.8702	2.76011
1.07143	24	90.043	2.62724
1.08571	24	92.1943	2.47446
1.1	24	94.2966	2.30619
1.11429	24	96.3251	2.12719
1.12857	24	98.2585	1.94194
1.14286	24	100.079	1.75467
0		0	0
0	27	110.751	0.0265134
0.0142857	27	110.37	0.00485534
0.0285714	27	109.927	0.0426709
0.0428571	27	109.412	0.0872061
0.0571429	27	108.816	0.138469
0.0714286	27	108.131	0.196496
0.0857143	27	107.349	0.261076
0.1	27	106.462	0.331845
0.114286	27	105.464	0.408276
0.128571	27	104.35	0.489641
0.142857	27	103.117	0.575169
0.157143	27	101.763	0.663679
0.171429	27	100.292	0.753954
0.185714	27	98.7052	0.844606
0.2	27	97.011	0.934342
0.214286	27	95.2174	1.02163
0.228571	27	93.3361	1.10497
0.242857	27	91.3842	1.18255
0.257143	27	89.3803	1.25305
0.271429	27	87.3456	1.31493
0.285714	27	85.3016	1.36659
0.3	27	83.2745	1.40735
0.314286	27	81.2876	1.4364
0.328571	27	79.3706	1.45312
0.342857	27	77.5526	1.45683
0.357143	27	75.8542	1.44763
0.371429	27	74.3069	1.42582
0.385714	27	72.9283	1.39208
0.4	27	71.7417	1.34695
0.414286	27	70.7601	1.29185
0.428571	27	69.9946	1.22824
0.442857	27	69.448	1.15727
0.457143	27	69.1198	1.08147
0.471429	27	69.001	1.00132
0.485714	27	69.0824	0.9207
0.5	27	69.341	0.840444
0.514286	27	69.7516	0.76219
0.528571	27	70.2853	0.687535
0.542857	27	70.9071	0.617215
0.557143	27	71.5836	0.552274
0.571429	27	72.2795	0.49313
0.585714	27	72.9606	0.439799
0.6	27	73.5954	0.391892
0.614286	27	74.1563	0.348626
0.628571	27	74.6212	0.308855
0.642857	27	74.9738	0.271124
0.657143	27	75.2048	0.233729
0.671429	27	75.3118	0.194801
0.685714	27	75.2997	0.152394
0.7	27	75.1799	0.104583
0.714286	27	74.9696	0.0495663
0.728571	27	74.6914	0.0142347
0.742857	27	74.3719	0.0881244
0.757143	27	74.04	0.17289
0.771429	27	73.7274	0.26901
0.785714	27	73.4643	0.376206
0.8	27	73.2796	0.494153
0.814286	27	73.2013	0.621278
0.828571	27	73.2544	0.755432
0.842857	27	73.4579	0.894387
0.857143	27	73.8285	1.03605
0.871429	27	74.3773	1.17681
0.885714	27	75.1102	1.31356
0.9	27	76.0282	1.44303
0.914286	27	77.1272	1.56188
0.928571	27	78.3977	1.66693
0.942857	27	79.8272	1.75542
0.957143	27	81.399	1.82552
0.971429	27	83.0913	1.87475
0.985714	27	84.8796	1.90216
1	27	86.7417	1.90766
1.01429	27	88.6528	1.891
1.02857	27	90.5835	1.85394
1.04286	27	92.5107	1.79749
1.05714	27	94.4092	1.72389
1.07143	27	96.258	1.63561
1.08571	27	98.0392	1.53546
1.1	27	99.7356	1.4262
1.11429	27	101.334	1.31092
1.12857	27	102.824	1.19246
1.14286	27	104.197	1.07351
0		0	0
0	30	110.439	0.212705
0.0142857	30	109.963	0.243261
0.0285714	30	109.41	0.278025
0.0428571	30	108.767	0.317292
0.0571429	30	108.027	0.361292
0.0714286	30	107.181	0.41026
0.0857143	30	106.219	0.464247
0.1	30	105.136	0.523197
0.114286	30	103.927	0.586878
0.128571	30	102.587	0.654847
0.142857	30	101.118	0.726501
0.157143	30	99.5193	0.800888
0.171429	30	97.7983	0.877121
0.185714	30	95.9608	0.95364
0.2	30	94.0191	1.0294
0.214286	30	91.9864	1.10238
0.228571	30	89.8788	1.17143
0.242857	30	87.719	1.23442
0.257143	30	85.5302	1.28973
0.271429	30	83.3384	1.33583
0.285714	30	81.1702	1.37087
0.3	30	79.0544	1.3938
0.314286	30	77.0169	1.40362
0.328571	30	75.089	1.39981
0.342857	30	73.3016	1.382
0.357143	30	71.6755	1.34977
0.371429	30	70.24	1.30396
0.385714	30	69.011	1.24521
0.4	30	68.0087	1.17467
0.414286	30	67.2417	1.09387
0.428571	30	66.7156	1.00464
0.442857	30	66.4287	0.908778
0.457143	30	66.3731	0.808637
0.471429	30	66.5356	0.706187
0.485714	30	66.8969	0.60425
0.5	30	67.4302	0.50446
0.514286	30	68.1048	0.408655
0.528571	30	68.8874	0.318279
0.542857	30	69.7395	0.23484
0.557143	30	70.6251	0.159018
0.571429	30	71.5076	0.0912578
0.585714	30	72.353	0.0315893
0.6	30	73.131	0.0203625
0.614286	30	73.8165	0.0653484
0.628571	30	74.3909	0.104449
0.642857	30	74.8423	0.139018
0.657143	30	75.1664	0.170605
0.671429	30	75.3665	0.200884
0.685714	30	75.453	0.231563
0.7	30	75.4428	0.264302
0.714286	30	75.3586	0.300626
0.728571	30	75.2273	0.341852
0.742857	30	75.0793	0.38904
0.757143	30	74.9456	0.442873
0.771429	30	74.8594	0.503586
0.785714	30	74.8502	0.57101
0.8	30	74.9467	0.645245
0.814286	30	75.1727	0.725066
0.828571	30	75.5466	0.808255
0.842857	30	76.0822	0.893425
0.857143	30	76.791	0.979351
0.871429	30	77.6754	1.06363
0.885714	30	78.7326	1.14386
0.9	30	79.9558	1.218
0.914286	30	81.3324	1.28387
0.928571	30	82.8446	1.33918
0.942857	30	84.4733	1.38226
0.957143	30	86.1979	1.41241
0.971429	30	87.9899	1.42788
0.985714	30	89.8234	1.42863
1	30	91.6759	1.4146
1.01429	30	93.522	1.38581
1.02857	30	95.3377	1.34399
1.04286	30	97.1026	1.28998
1.05714	30	98.7973	1.22559
1.07143	30	100.408	1.15273
1.08571	30	101.922	1.07326
1.1	30	103.331	0.989112
1.11429	30	104.63	0.902378
1.12857	30	105.813	0.814946
1.14286	30	106.881	0.72859
0		0	0
0	33	109.645	0.28732
0.0142857	33	109.085	0.31412
0.0285714	33	108.435	0.34383
0.0428571	33	107.686	0.376699
0.0571429	33	106.828	0.413128
0.0714286	33	105.849	0.4534
0.0857143	33	104.743	0.497712
0.1	33	103.502	0.546149
0.114286	33	102.121	0.59864
0.128571	33	100.598	0.654899
0.142857	33	98.9345	0.714361
0.157143	33	97.134	0.776444
0.171429	33	95.2049	0.840402
0.185714	33	93.158	0.904638
0.2	33	91.0085	0.968305
0.214286	33	88.7758	1.0293
0.228571	33	86.4784	1.08695
0.242857	33	84.1463	1.13867
0.257143	33	81.8069	1.18331
0.271429	33	79.4906	1.21949
0.285714	33	77.2299	1.2452
0.3	33	75.0566	1.25958
0.314286	33	72.9999	1.26149
0.328571	33	71.0926	1.25056
0.342857	33	69.3657	1.22701
0.357143	33	67.8424	1.1901
0.371429	33	66.549	1.14085
0.385714	33	65.4997	1.07988
0.4	33	64.7112	1.0085
0.414286	33	64.1876	0.928169
0.428571	33	63.9292	0.840605
0.442857	33	63.9289	0.747655
0.457143	33	64.1725	0.651183
0.471429	33	64.6405	0.55331
0.485714	33	65.3063	0.455975
0.5	33	66.1384	0.36074
0.514286	33	67.1008	0.269072
0.528571	33	68.1566	0.181912
0.542857	33	69.2626	0.100678
0.557143	33	70.3813	0.0255561
0.571429	33	71.4751	0.043271
0.585714	33	72.5099	0.105953
0.6	33	73.4564	0.162939
0.614286	33	74.2917	0.214937
0.628571	33	74.9999	0.26285
0.642857	33	75.5727	0.307716
0.657143	33	76.0097	0.350634
0.671429	33	76.3183	0.392698
0.685714	33	76.513	0.434923
0.7	33	76.6147	0.478187
0.714286	33	76.6494	0.523178
0.728571	33	76.6468	0.570357
0.742857	33	76.6392	0.619891
0.757143	33	76.6591	0.671809
0.771429	33	76.7391	0.725595
0.785714	33	76.9079	0.780604
0.8	33	77.194	0.836499
0.814286	33	77.6182	0.892396
0.828571	33	78.1917	0.945792
0.842857	33	78.9254	0.996006
0.857143	33	79.8277	1.04199
0.871429	33	80.8953	1.08249
0.885714	33	82.1202	1.11629
0.9	33	83.4908	1.1423
0.914286	33	84.9901	1.15975
0.928571	33	86.5956	1.16787
0.942857	33	88.2848	1.16614
0.957143	33	90.0366	1.15471
0.971429	33	91.8194	1.13355
0.985714	33	93.6085	1.10343
1	33	95.3814	1.06446
1.01429	33	97.1143	1.0177
1.02857	33	98.7876	0.964402
1.04286	33	100.384	0.905625
1.05714	33	101.888	0.84299
1.07143	33	103.292	0.777803
1.08571	33	104.588	0.711128
1.1	33	105.772	0.644273
1.11429	33	106.841	0.578361
1.12857	33	107.798	0.514418
1.14286	33	108.646	0.453326
0		0	0
0	36	108.876	0.205929
0.0142857	36	108.232	0.235366
0.0285714	36	107.491	0.26895
0.0428571	36	106.639	0.306857
0.0571429	36	105.665	0.349443
0.0714286	36	104.56	0.396761
0.0857143	36	103.314	0.448811
0.1	36	101.92	0.505385
0.114286	36	100.375	0.566075
0.128571	36	98.6768	0.630231
0.142857	36	96.8293	0.696868
0.157143	36	94.8388	0.765129
0.171429	36	92.7158	0.833808
0.185714	36	90.4766	0.901021
0.2	36	88.1396	0.965277
0.214286	36	85.7301	1.02469
0.228571	36	83.2694	1.07798
0.242857	36	80.7956	1.12238
0.257143	36	78.339	1.15708
0.271429	36	75.9335	1.18101
0.285714	36	73.6173	1.19239
0.3	36	71.4244	1.19083
0.314286	36	69.3867	1.17558
0.328571	36	67.5372	1.14698
0.342857	36	65.9053	1.10592
0.357143	36	64.5148	1.05277
0.371429	36	63.3883	0.989229
0.385714	36	62.537	0.91663
0.4	36	61.973	0.837024
0.414286	36	61.695	0.752456
0.428571	36	61.6979	0.665019
0.442857	36	61.9687	0.57681
0.457143	36	62.4877	0.489699
0.471429	36	63.2294	0.405548
0.485714	36	64.1625	0.325744
0.5	36	65.2513	0.251301
0.514286	36	66.4568	0.182846
0.528571	36	67.7404	0.120462
0.542857	36	69.0566	0.0641595
0.557143	36	70.3687	0.0131445
0.571429	36	71.6401	0.033572
0.585714	36	72.8386	0.0772576
0.6	36	73.9376	0.11937
0.614286	36	74.9174	0.161459
0.628571	36	75.7653	0.205058
0.642857	36	76.4768	0.251582
0.657143	36	77.0547	0.302233
0.671429	36	77.5091	0.357909
0.685714	36	77.857	0.419141
0.7	36	78.1204	0.486043
0.714286	36	78.326	0.558296
0.728571	36	78.5031	0.635161
0.742857	36	78.6824	0.715404
0.757143	36	78.8947	0.797647
0.771429	36	79.169	0.880057
0.785714	36	79.5302	0.960542
0.8	36	80.0038	1.03721
0.814286	36	80.6069	1.10839
0.828571	36	81.3429	1.17125
0.842857	36	82.22	1.22452
0.857143	36	83.2427	1.26633
0.871429	36	84.4046	1.2957
0.885714	36	85.6953	1.31229
0.9	36	87.1009	1.31534
0.914286	36	88.6039	1.3052
0.928571	36	90.1818	1.28257
0.942857	36	91.8121	1.24801
0.957143	36	93.4751	1.20239
0.971429	36	95.1425	1.14757
0.985714	36	96.7929	1.08527
1	36	98.4052	1.01639
1.01429	36	99.9607	0.943239
1.02857	36	101.443	0.867218
1.04286	36	102.84	0.790065
1.05714	36	104.141	0.713476
1.07143	36	105.34	0.638685
1.08571	36	106.434	0.566596
1.1	36	107.421	0.498289
1.11429	36	108.302	0.434345
1.12857	36	109.081	0.375301
1.14286	36	109.762	0.321459
0		0	0
0	39	108.483	0.0557289
0.0142857	39	107.744	0.0897072
0.0285714	39	106.891	0.130021
0.0428571	39	105.91	0.176781
0.0571429	39	104.791	0.230171
0.0714286	39	103.523	0.289984
0.0857143	39	102.098	0.355891
0.1	39	100.511	0.427295
0.114286	39	98.7583	0.503281
0.128571	39	96.8431	0.582759
0.142857	39	94.7715	0.664202
0.157143	39	92.5536	0.7462
0.171429	39	90.2046	0.827065
0.185714	39	87.7469	0.904556
0.2	39	85.2044	0.9765
0.214286	39	82.6081	1.04127
0.228571	39	79.9848	1.09615
0.242857	39	77.3801	1.13927
0.257143	39	74.827	1.16945
0.271429	39	72.3623	1.18595
0.285714	39	70.0289	1.18744
0.3	39	67.8612	1.17386
0.314286	39	65.8924	1.14513
0.328571	39	64.1536	1.10227
0.342857	39	62.6707	1.04657
0.357143	39	61.464	0.979736
0.371429	39	60.55	0.904362
0.385714	39	59.9345	0.8224
0.4	39	59.6216	0.737009
0.414286	39	59.6035	0.650678
0.428571	39	59.8675	0.566099
0.442857	39	60.3939	0.485646
0.457143	39	61.1571	0.411343
0.471429	39	62.1263	0.344826
0.485714	39	63.2667	0.287114
0.5	39	64.5403	0.238635
0.514286	39	65.9077	0.199182
0.528571	39	67.3313	0.168057
0.542857	39	68.7681	0.143541
0.557143	39	70.1855	0.123904
0.571429	39	71.5519	0.106829
0.585714	39	72.841	0.0897328
0.6	39	74.0327	0.0699162
0.614286	39	75.1135	0.0447175
0.628571	39	76.0772	0.011673
0.642857	39	76.9242	0.0313339
0.657143	39	77.6619	0.0859379
0.671429	39	78.3034	0.153183
0.685714	39	78.8667	0.233441
0.7	39	79.3737	0.326371
0.714286	39	79.8488	0.430914
0.728571	39	80.3175	0.545353
0.742857	39	80.8048	0.66725
0.757143	39	81.3349	0.793805
0.771429	39	81.9294	0.921799
0.785714	39	82.6042	1.04774
0.8	39	83.3764	1.16798
0.814286	39	84.2556	1.27914
0.828571	39	85.2368	1.37866
0.842857	39	86.3216	1.4634
0.857143	39	87.5067	1.53019
0.871429	39	88.7827	1.57803
0.885714	39	90.1381	1.60639
0.9	39	91.5567	1.61445
0.914286	39	93.0223	1.6028
0.928571	39	94.5161	1.57282
0.942857	39	96.0184	1.5259
0.957143	39	97.5135	1.46362
0.971429	39	98.9799	1.3886
0.985714	39	100.403	1.30354
1	39	101.767	1.21063
1.01429	39	103.06	1.1128
1.02857	39	104.273	1.01232
1.04286	39	105.398	0.911687
1.05714	39	106.432	0.812992
1.07143	39	107.373	0.717855
1.08571	39	108.221	0.627571
1.1	39	108.977	0.543386
1.11429	39	109.645	0.465942
1.12857	39	110.229	0.395727
1.14286	39	110.735	0.332932
0		0	0
0	42	108.471	0.0264929
0.0142857	42	107.63	0.00702348
0.0285714	42	106.654	0.0473495
0.0428571	42	105.531	0.0945068
0.0571429	42	104.248	0.148472
0.0714286	42	102.797	0.208936
0.0857143	42	101.17	0.275346
0.1	42	99.3642	0.346991
0.114286	42	97.3803	0.42264
0.128571	42	95.2238	0.501219
0.142857	42	92.9062	0.580874
0.157143	42	90.4421	0.660147
0.171429	42	87.8519	0.737205
0.185714	42	85.1649	0.809847
0.2	42	82.4113	0.876217
0.214286	42	79.6269	0.934539
0.228571	42	76.8481	0.981494
0.242857	42	74.1235	1.01693
0.257143	42	71.4905	1.03916
0.271429	42	68.9879	1.04749
0.285714	42	66.6613	1.04151
0.3	42	64.5453	1.02125
0.314286	42	62.6723	0.987199
0.328571	42	61.0698	0.940559
0.342857	42	59.7596	0.882894
0.357143	42	58.7561	0.816271
0.371429	42	58.0674	0.743384
0.385714	42	57.6932	0.666469
0.4	42	57.6277	0.588765
0.414286	42	57.8553	0.512635
0.428571	42	58.3555	0.440659
0.442857	42	59.1016	0.374965
0.457143	42	60.0622	0.31727
0.471429	42	61.2022	0.268757
0.485714	42	62.4845	0.229979
0.5	42	63.8705	0.200836
0.514286	42	65.3223	0.180568
0.528571	42	66.8052	0.168044
0.542857	42	68.283	0.16075
0.557143	42	69.7286	0.156653
0.571429	42	71.1185	0.153046
0.585714	42	72.4349	0.147059
0.6	42	73.6663	0.13582
0.614286	42	74.8078	0.116621
0.628571	42	75.8606	0.0870779
0.642857	42	76.8318	0.0452734
0.657143	42	77.7332	0.010122
0.671429	42	78.5809	0.079761
0.685714	42	79.3934	0.163566
0.7	42	80.191	0.260714
0.714286	42	80.994	0.369666
0.728571	42	81.8222	0.488237
0.742857	42	82.6925	0.613684
0.757143	42	83.6197	0.742731
0.771429	42	84.615	0.871954
0.785714	42	85.6837	0.99797
0.8	42	86.8311	1.1169
0.814286	42	88.0553	1.22488
0.828571	42	89.3456	1.32075
0.842857	42	90.6928	1.40094
0.857143	42	92.0837	1.46235
0.871429	42	93.5067	1.50469
0.885714	42	94.9489	1.52763
0.9	42	96.3917	1.53072
0.914286	42	97.8211	1.5147
0.928571	42	99.2222	1.48101
0.942857	42	100.581	1.43151
0.957143	42	101.885	1.36796
0.971429	42	103.123	1.29278
0.985714	42	104.287	1.20855
1	42	105.369	1.11791
1.01429	42	106.367	1.02328
1.02857	42	107.276	0.927071
1.04286	42	108.099	0.831477
1.05714	42	108.836	0.738361
1.07143	42	109.492	0.649123
1.08571	42	110.07	0.56497
1.1	42	110.575	0.486912
1.11429	42	111.012	0.415557
1.12857	42	111.387	0.351224
1.14286	42	111.707	0.294118
0		0	0
0	45	108.524	0.00320676
0.0142857	45	107.586	0.0333184
0.0285714	45	106.495	0.068966
0.0428571	45	105.237	0.110014
0.0571429	45	103.802	0.156287
0.0714286	45	102.181	0.207419
0.0857143	45	100.369	0.262782
0.1	45	98.3643	0.321728
0.114286	45	96.1718	0.382967
0.128571	45	93.7999	0.445703
0.142857	45	91.2659	0.508024
0.157143	45	88.5882	0.568792
0.171429	45	85.7927	0.626352
0.185714	45	82.9147	0.678862
0.2	45	79.9891	0.725146
0.214286	45	77.0572	0.763343
0.228571	45	74.1641	0.791239
0.242857	45	71.3575	0.809357
0.257143	45	68.6796	0.816274
0.271429	45	66.1715	0.811251
0.285714	45	63.8783	0.794993
0.3	45	61.8343	0.7676
0.314286	45	60.07	0.729885
0.328571	45	58.6094	0.683044
0.342857	45	57.4691	0.628689
0.357143	45	56.6579	0.568651
0.371429	45	56.1764	0.505042
0.385714	45	56.0176	0.439967
0.4	45	56.1673	0.375762
0.414286	45	56.6035	0.314248
0.428571	45	57.299	0.257216
0.442857	45	58.2218	0.206047
0.457143	45	59.3364	0.161713
0.471429	45	60.6053	0.1247
0.485714	45	61.9902	0.0949729
0.5	45	63.454	0.0719787
0.514286	45	64.9614	0.0546723
0.528571	45	66.4813	0.0417785
0.542857	45	67.9849	0.0310201
0.557143	45	69.4511	0.0206262
0.571429	45	70.8637	0.00843536
0.585714	45	72.2125	0.00768527
0.6	45	73.4935	0.0297058
0.614286	45	74.7085	0.0593077
0.628571	45	75.8643	0.0977738
0.642857	45	76.9721	0.145901
0.657143	45	78.0463	0.203942
0.671429	45	79.1031	0.271575
0.685714	45	80.1599	0.347916
0.7	45	81.2333	0.431551
0.714286	45	82.3386	0.520623
0.728571	45	83.4886	0.61284
0.742857	45	84.6925	0.705889
0.757143	45	85.9557	0.796861
0.771429	45	87.2802	0.88327
0.785714	45	88.663	0.962946
0.8	45	90.0995	1.03331
0.814286	45	91.5774	1.09155
0.828571	45	93.0851	1.13794
0.842857	45	94.6047	1.17054
0.857143	45	96.1164	1.18816
0.871429	45	97.6092	1.19134
0.885714	45	99.0705	1.18073
0.9	45	100.482	1.15687
0.914286	45	101.832	1.12089
0.928571	45	103.111	1.07428
0.942857	45	104.31	1.019
0.957143	45	105.423	0.956364
0.971429	45	106.444	0.888685
0.985714	45	107.371	0.817343
1	45	108.204	0.744469
1.01429	45	108.946	0.671509
1.02857	45	109.601	0.600058
1.04286	45	110.173	0.531191
1.05714	45	110.669	0.465852
1.07143	45	111.096	0.404761
1.08571	45	111.46	0.348345
1.1	45	111.768	0.296999
1.11429	45	112.026	0.250912
1.12857	45	112.241	0.210029
1.14286	45	112.42	0.17443
0		0	0
0	48	108.461	0.0273207
0.0142857	48	107.449	0.0452249
0.0285714	48	106.27	0.0658943
0.0428571	48	104.913	0.0890041
0.0571429	48	103.367	0.114373
0.0714286	48	101.624	0.141619
0.0857143	48	99.6822	0.170262
0.1	48	97.5404	0.199758
0.114286	48	95.2075	0.229388
0.128571	48	92.6938	0.258434
0.142857	48	90.0212	0.285892
0.157143	48	87.2112	0.310911
0.171429	48	84.2934	0.332702
0.185714	48	81.3077	0.350275
0.2	48	78.2916	0.362791
0.214286	48	75.291	0.369499
0.228571	48	72.3547	0.369985
0.242857	48	69.5292	0.364467
0.257143	48	66.8596	0.352559
0.271429	48	64.3886	0.334003
0.285714	48	62.1583	0.309975
0.3	48	60.2022	0.280811
0.314286	48	58.5485	0.247385
0.328571	48	57.2174	0.210737
0.342857	48	56.2214	0.172104
0.357143	48	55.5645	0.132753
0.371429	48	55.242	0.093975
0.385714	48	55.2419	0.057097
0.4	48	55.5444	0.0233058
0.414286	48	56.1235	0.00645858
0.428571	48	56.9481	0.0314354
0.442857	48	57.9834	0.0511597
0.457143	48	59.1922	0.0654771
0.471429	48	60.5366	0.0745652
0.485714	48	61.9793	0.0789314
0.5	48	63.4852	0.0793919
0.514286	48	65.0222	0.0770321
0.528571	48	66.5632	0.0730533
0.542857	48	68.0851	0.0691105
0.557143	48	69.5716	0.0665634
0.571429	48	71.0118	0.0668748
0.585714	48	72.4007	0.0713859
0.6	48	73.7389	0.0812322
0.614286	48	75.0318	0.0972702
0.628571	48	76.2886	0.12002
0.642857	48	77.5218	0.149625
0.657143	48	78.7453	0.185839
0.671429	48	79.974	0.228028
0.685714	48	81.222	0.275207
0.7	48	82.5016	0.326086
0.714286	48	83.8229	0.379173
0.728571	48	85.1924	0.432666
0.742857	48	86.6135	0.485028
0.757143	48	88.0842	0.534322
0.771429	48	89.6006	0.579025
0.785714	48	91.1549	0.61794
0.8	48	92.7367	0.649832
0.814286	48	94.3275	0.67309
0.828571	48	95.9163	0.687855
0.842857	48	97.4824	0.693697
0.857143	48	99.0046	0.690811
0.871429	48	100.474	0.679649
0.885714	48	101.88	0.660917
0.9	48	103.206	0.635531
0.914286	48	104.446	0.604385
0.928571	48	105.592	0.568507
0.942857	48	106.641	0.529265
0.957143	48	107.59	0.487327
0.971429	48	108.438	0.444535
0.985714	48	109.189	0.401296
1	48	109.846	0.35877
1.01429	48	110.414	0.317705
1.02857	48	110.902	0.278797
1.04286	48	111.315	0.242447
1.05714	48	111.663	0.20884
1.07143	48	111.954	0.178415
1.08571	48	112.192	0.150937
1.1	48	112.388	0.126572
1.11429	48	112.546	0.105211
1.12857	48	112.674	0.0867137
1.14286	48	112.777	0.07096
0		0	0
0	51	108.428	0.00869043
0.0142857	51	107.389	0.00819226
0.0285714	51	106.18	0.00790723
0.0428571	51	104.791	0.00810768
0.0571429	51	103.21	0.00891208
0.0714286	51	101.432	0.0106103
0.0857143	51	99.4544	0.0133514
0.1	51	97.2784	0.0175903
0.114286	51	94.9133	0.0230919
0.128571	51	92.3719	0.030763
0.142857	51	89.6766	0.0398883
0.157143	51	86.8513	0.0513952
0.171429	51	83.9264	0.0649691
0.185714	51	80.9428	0.0804505
0.2	51	77.9404	0.098539
0.214286	51	74.965	0.118585
0.228571	51	72.0646	0.139822
0.242857	51	69.2854	0.162162
0.257143	51	66.6722	0.185108
0.271429	51	64.2672	0.208289
0.285714	51	62.1094	0.230719
0.3	51	60.2309	0.251862
0.314286	51	58.6573	0.271014
0.328571	51	57.4064	0.287489
0.342857	51	56.4878	0.300617
0.357143	51	55.9027	0.309814
0.371429	51	55.6439	0.314589
0.385714	51	55.6968	0.314541
0.4	51	56.0395	0.309433
0.414286	51	56.6448	0.299189
0.428571	51	57.4805	0.283903
0.442857	51	58.5116	0.263846
0.457143	51	59.7016	0.239467
0.471429	51	61.0138	0.21139
0.485714	51	62.4128	0.180392
0.5	51	63.8661	0.147385
0.514286	51	65.345	0.113382
0.528571	51	66.8255	0.0794362
0.542857	51	68.2888	0.0467183
0.557143	51	69.7222	0.0162737
0.571429	51	71.1185	0.0108796
0.585714	51	72.476	0.0338367
0.6	51	73.798	0.051848
0.614286	51	75.092	0.0643553
0.628571	51	76.3686	0.0710192
0.642857	51	77.6403	0.0717359
0.657143	51	78.9209	0.0666428
0.671429	51	80.2234	0.0561108
0.685714	51	81.5598	0.040725
0.7	51	82.9393	0.0212445
0.714286	51	84.3685	0.00143597
0.728571	51	85.8497	0.0262119
0.742857	51	87.3825	0.0520695
0.757143	51	88.9607	0.0780768
0.771429	51	90.5767	0.103238
0.785714	51	92.2197	0.126627
0.8	51	93.8763	0.147385
0.814286	51	95.5247	0.164959
0.828571	51	97.1532	0.178659
0.842857	51	98.7403	0.188439
0.857143	51	100.266	0.194386
0.871429	51	101.721	0.196845
0.885714	51	103.097	0.195555
0.9	51	104.38	0.191329
0.914286	51	105.564	0.184308
0.928571	51	106.644	0.174902
0.942857	51	107.62	0.163705
0.957143	51	108.49	0.151013
0.971429	51	109.258	0.137767
0.985714	51	109.927	0.124142
1	51	110.504	0.110564
1.01429	51	110.995	0.0973965
1.02857	51	111.409	0.0848275
1.04286	51	111.755	0.0731906
1.05714	51	112.04	0.0624056
1.07143	51	112.274	0.0527741
1.08571	51	112.462	0.0441006
1.1	51	112.613	0.0365473
1.11429	51	112.732	0.0299838
1.12857	51	112.826	0.0244703
1.14286	51	112.901	0.0195974
0		0	0
0	54	108.494	0.0273483
0.0142857	54	107.467	0.0329854
0.0285714	54	106.272	0.0398817
0.0428571	54	104.9	0.0479117
0.0571429	54	103.34	0.0572094
0.0714286	54	101.587	0.06796
0.0857143	54	99.6376	0.0800829
0.1	54	97.4957	0.0939044
0.114286	54	95.1691	0.109135
0.128571	54	92.6729	0.126359
0.142857	54	90.0259	0.144287
0.157143	54	87.2555	0.164124
0.171429	54	84.3903	0.185214
0.185714	54	81.4697	0.206945
0.2	54	78.5357	0.229866
0.214286	54	75.6315	0.253184
0.228571	54	72.8023	0.276
0.242857	54	70.0941	0.298161
0.257143	54	67.5498	0.319108
0.271429	54	65.2101	0.338321
0.285714	54	63.1117	0.355141
0.3	54	61.2849	0.369032
0.314286	54	59.7535	0.379454
0.328571	54	58.5336	0.385925
0.342857	54	57.6333	0.388032
0.357143	54	57.0525	0.385463
0.371429	54	56.7833	0.378028
0.385714	54	56.8103	0.365659
0.4	54	57.1117	0.348446
0.414286	54	57.6606	0.326628
0.428571	54	58.4258	0.300603
0.442857	54	59.3736	0.27092
0.457143	54	60.4692	0.238272
0.471429	54	61.6782	0.203475
0.485714	54	62.9677	0.167445
0.5	54	64.3082	0.131166
0.514286	54	65.6738	0.0956581
0.528571	54	67.0437	0.0619278
0.542857	54	68.4024	0.0309511
0.557143	54	69.7398	0.00359716
0.571429	54	71.0513	0.0193862
0.585714	54	72.3377	0.0374132
0.6	54	73.6039	0.050088
0.614286	54	74.8585	0.0572231
0.628571	54	76.1128	0.0588483
0.642857	54	77.3792	0.0552078
0.657143	54	78.6707	0.0467469
0.671429	54	79.999	0.0340884
0.685714	54	81.3742	0.0179989
0.7	54	82.8034	0.000677885
0.714286	54	84.2905	0.0209402
0.728571	54	85.8347	0.0418983
0.742857	54	87.433	0.0625122
0.757143	54	89.0769	0.0821974
0.771429	54	90.7564	0.100265
0.785714	54	92.4579	0.116073
0.8	54	94.1655	0.12846
0.814286	54	95.8575	0.13814
0.828571	54	97.5197	0.144449
0.842857	54	99.1307	0.147416
0.857143	54	100.671	0.147352
0.871429	54	102.132	0.145071
0.885714	54	103.506	0.139885
0.9	54	104.779	0.132997
0.914286	54	105.947	0.124536
0.928571	54	107.006	0.114857
0.942857	54	107.957	0.104397
0.957143	54	108.799	0.0936576
0.971429	54	109.538	0.0829765
0.985714	54	110.178	0.0725359
1	54	110.725	0.0626777
1.01429	54	111.189	0.0535981
1.02857	54	111.576	0.0452632
1.04286	54	111.898	0.0378489
1.05714	54	112.161	0.0313923
1.07143	54	112.375	0.0255098
1.08571	54	112.545	0.0205921
1.1	54	112.681	0.0164944
1.11429	54	112.788	0.0130493
1.12857	54	112.871	0.0104164
1.14286	54	112.936	0.00802924
0		0	0
0	57	108.567	0.0189902
0.0142857	57	107.554	0.0226624
0.0285714	57	106.377	0.0273333
0.0428571	57	105.026	0.0325737
0.0571429	57	103.49	0.0385382
0.0714286	57	101.764	0.0453281
0.0857143	57	99.8455	0.0528265
0.1	57	97.7378	0.0609385
0.114286	57	95.4494	0.0703513
0.128571	57	92.9956	0.0804435
0.142857	57	90.3927	0.0910885
0.157143	57	87.6712	0.102845
0.171429	57	84.8581	0.115605
0.185714	57	81.9913	0.128812
0.2	57	79.1139	0.142668
0.214286	57	76.2674	0.157021
0.228571	57	73.4953	0.171374
0.242857	57	70.8424	0.185443
0.257143	57	68.3508	0.198992
0.271429	57	66.0598	0.211647
0.285714	57	64.0042	0.222985
0.3	57	62.213	0.232569
0.314286	57	60.7086	0.239953
0.328571	57	59.5056	0.244703
0.342857	57	58.6109	0.246422
0.357143	57	58.0236	0.244775
0.371429	57	57.7349	0.239521
0.385714	57	57.7293	0.230535
0.4	57	57.9854	0.217836
0.414286	57	58.4767	0.201602
0.428571	57	59.1733	0.182184
0.442857	57	60.0431	0.16011
0.457143	57	61.0535	0.136071
0.471429	57	62.1727	0.110911
0.485714	57	63.3706	0.0855868
0.5	57	64.6207	0.0611345
0.514286	57	65.9004	0.0386171
0.528571	57	67.192	0.0190702
0.542857	57	68.4826	0.00344741
0.557143	57	69.7649	0.00743922
0.571429	57	71.0363	0.0129664
0.585714	57	72.2988	0.0127414
0.6	57	73.5582	0.00663107
0.614286	57	74.823	0.00522452
0.628571	57	76.1037	0.022414
0.642857	57	77.4114	0.044273
0.657143	57	78.7568	0.0699184
0.671429	57	80.1491	0.0982943
0.685714	57	81.5953	0.128229
0.7	57	83.0994	0.158535
0.714286	57	84.6618	0.187873
0.728571	57	86.2788	0.215256
0.742857	57	87.9441	0.239534
0.757143	57	89.6472	0.260046
0.771429	57	91.3764	0.276078
0.785714	57	93.1168	0.287522
0.8	57	94.8486	0.293117
0.814286	57	96.5538	0.294329
0.828571	57	98.2165	0.290474
0.842857	57	99.816	0.28224
0.857143	57	101.334	0.27044
0.871429	57	102.767	0.255998
0.885714	57	104.102	0.238365
0.9	57	105.333	0.219136
0.914286	57	106.455	0.198944
0.928571	57	107.465	0.17834
0.942857	57	108.367	0.157723
0.957143	57	109.161	0.138078
0.971429	57	109.854	0.119531
0.985714	57	110.449	0.102019
1	57	110.956	0.0861547
1.01429	57	111.383	0.0720393
1.02857	57	111.738	0.059632
1.04286	57	112.031	0.0487587
1.05714	57	112.27	0.0397545
1.07143	57	112.462	0.0315673
1.08571	57	112.615	0.0249827
1.1	57	112.736	0.0195843
1.11429	57	112.831	0.0151714
1.12857	57	112.905	0.0118334
1.14286	57	112.963	0.009398
0		0	0
0	60	108.603	3.00184e-05
0.0142857	60	107.597	0.000136807
0.0285714	60	106.429	0.000557426
0.0428571	60	105.088	0.00104273
0.0571429	60	103.563	0.00172073
0.0714286	60	101.85	0.0026487
0.0857143	60	99.9464	0.00385476
0.1	60	97.8538	0.00482675
0.114286	60	95.5843	0.00699248
0.128571	60	93.1498	0.00901012
0.142857	60	90.5688	0.0121785
0.157143	60	87.871	0.0157015
0.171429	60	85.0849	0.0203914
0.185714	60	82.2468	0.0261102
0.2	60	79.3996	0.0323385
0.214286	60	76.5854	0.0397608
0.228571	60	73.8468	0.0481766
0.242857	60	71.2277	0.05736
0.257143	60	68.7698	0.0672893
0.271429	60	66.5116	0.077763
0.285714	60	64.4868	0.0885079
0.3	60	62.7234	0.09918
0.314286	60	61.2423	0.109372
0.328571	60	60.057	0.118628
0.342857	60	59.1731	0.126462
0.357143	60	58.5883	0.132383
0.371429	60	58.2931	0.135927
0.385714	60	58.2713	0.13669
0.4	60	58.5009	0.134361
0.414286	60	58.9557	0.128752
0.428571	60	59.6064	0.11983
0.442857	60	60.422	0.10773
0.457143	60	61.3716	0.0927699
0.471429	60	62.4254	0.0754437
0.485714	60	63.556	0.0564107
0.5	60	64.7398	0.0364663
0.514286	60	65.9571	0.0165037
0.528571	60	67.1932	0.00253342
0.542857	60	68.4381	0.0197045
0.557143	60	69.6871	0.0341286
0.571429	60	70.9395	0.0450382
0.585714	60	72.1988	0.0518278
0.6	60	73.4714	0.0540932
0.614286	60	74.7656	0.0516575
0.628571	60	76.0911	0.044583
0.642857	60	77.4571	0.0331674
0.657143	60	78.8722	0.0179251
0.671429	60	80.3426	0.000445337
0.685714	60	81.872	0.021105
0.7	60	83.4613	0.0431377
0.714286	60	85.1068	0.0655195
0.728571	60	86.8022	0.0874044
0.742857	60	88.5379	0.107862
0.757143	60	90.3014	0.12628
0.771429	60	92.0784	0.141657
0.785714	60	93.8541	0.153924
0.8	60	95.6056	0.162433
0.814286	60	97.3183	0.167889
0.828571	60	98.9739	0.169217
0.842857	60	100.555	0.167527
0.857143	60	102.044	0.163437
0.871429	60	103.441	0.156996
0.885714	60	104.731	0.147751
0.9	60	105.912	0.136882
0.914286	60	106.98	0.12509
0.928571	60	107.937	0.1128
0.942857	60	108.783	0.100078
0.957143	60	109.525	0.0879647
0.971429	60	110.169	0.0764432
0.985714	60	110.718	0.0653693
1	60	111.183	0.0552638
1.01429	60	111.573	0.0462219
1.02857	60	111.895	0.0383549
1.04286	60	112.159	0.0313036
1.05714	60	112.375	0.0254767
1.07143	60	112.545	0.0202317
1.08571	60	112.681	0.0160223
1.1	60	112.787	0.0125519
1.11429	60	112.87	0.00974057
1.12857	60	112.936	0.00753673
1.14286	60	112.988	0.00649325
0		0	0
0	63	108.526	0.0588391
0.0142857	63	107.507	0.0686708
0.0285714	63	106.327	0.079501
0.0428571	63	104.971	0.0911205
0.0571429	63	103.431	0.103361
0.0714286	63	101.703	0.116035
0.0857143	63	99.7843	0.128759
0.1	63	97.676	0.141758
0.114286	63	95.394	0.15381
0.128571	63	92.9473	0.1654
0.142857	63	90.3589	0.174876
0.157143	63	87.6557	0.18313
0.171429	63	84.8696	0.188794
0.185714	63	82.0376	0.1912
0.2	63	79.2003	0.191174
0.214286	63	76.4031	0.187484
0.228571	63	73.6881	0.180047
0.242857	63	71.0992	0.168808
0.257143	63	68.678	0.1537
0.271429	63	66.4625	0.134845
0.285714	63	64.4859	0.11251
0.3	63	62.7748	0.0871159
0.314286	63	61.3488	0.0592315
0.328571	63	60.2197	0.0295587
0.342857	63	59.3912	0.00108631
0.357143	63	58.859	0.031803
0.371429	63	58.6114	0.0616423
0.385714	63	58.6302	0.0896483
0.4	63	58.8915	0.114904
0.414286	63	59.3677	0.136576
0.428571	63	60.0283	0.153962
0.442857	63	60.8417	0.166525
0.457143	63	61.7768	0.173931
0.471429	63	62.8045	0.176065
0.485714	63	63.8986	0.173042
0.5	63	65.037	0.165203
0.514286	63	66.2023	0.153099
0.528571	63	67.3822	0.137456
0.542857	63	68.5697	0.11914
0.557143	63	69.7625	0.0991021
0.571429	63	70.9629	0.0783303
0.585714	63	72.1766	0.0577905
0.6	63	73.4121	0.0383765
0.614286	63	74.6793	0.0208637
0.628571	63	75.9887	0.00587247
0.642857	63	77.35	0.00615653
0.657143	63	78.7712	0.014975
0.671429	63	80.2578	0.0205262
0.685714	63	81.8122	0.0229322
0.7	63	83.4333	0.0224726
0.714286	63	85.1156	0.0195564
0.728571	63	86.8507	0.0146342
0.742857	63	88.6267	0.00821176
0.757143	63	90.4298	0.000792961
0.771429	63	92.2423	0.00669763
0.785714	63	94.049	0.0138835
0.8	63	95.826	0.0208165
0.814286	63	97.559	0.0269413
0.828571	63	99.2264	0.0314501
0.842857	63	100.814	0.0352279
0.857143	63	102.306	0.0383119
0.871429	63	103.699	0.0399303
0.885714	63	104.979	0.039983
0.9	63	106.145	0.0389017
0.914286	63	107.197	0.0371747
0.928571	63	108.135	0.0348983
0.942857	63	108.961	0.0319185
0.957143	63	109.683	0.028827
0.971429	63	110.307	0.0256512
0.985714	63	110.838	0.0224097
1	63	111.284	0.0192848
1.01429	63	111.658	0.0163807
1.02857	63	111.967	0.01376
1.04286	63	112.218	0.0113456
1.05714	63	112.422	0.00905543
1.07143	63	112.583	0.00730974
1.08571	63	112.711	0.0058692
1.1	63	112.811	0.00467912
1.11429	63	112.889	0.00377326
1.12857	63	112.95	0.00285778
1.14286	63	113.001	0.00275664
0		0	0
0	66	108.24	0.128612
0.0142857	66	107.173	0.150089
0.0285714	66	105.94	0.173704
0.0428571	66	104.528	0.198995
0.0571429	66	102.929	0.225743
0.0714286	66	101.139	0.253542
0.0857143	66	99.1584	0.281661
0.1	66	96.9877	0.309683
0.114286	66	94.6459	0.337132
0.128571	66	92.1427	0.362893
0.142857	66	89.505	0.386132
0.157143	66	86.7591	0.406302
0.171429	66	83.9405	0.422408
0.185714	66	81.0891	0.433444
0.2	66	78.2437	0.439482
0.214286	66	75.4531	0.439681
0.228571	66	72.7601	0.433633
0.242857	66	70.2091	0.421154
0.257143	66	67.8417	0.402219
0.271429	66	65.6955	0.377019
0.285714	66	63.8027	0.345951
0.3	66	62.1884	0.309611
0.314286	66	60.8701	0.26878
0.328571	66	59.857	0.224394
0.342857	66	59.1501	0.177518
0.357143	66	58.7417	0.129298
0.371429	66	58.6169	0.0809169
0.385714	66	58.7541	0.0335486
0.4	66	59.1264	0.0116958
0.414286	66	59.7031	0.0538138
0.428571	66	60.4512	0.0919547
0.442857	66	61.3372	0.125455
0.457143	66	62.3286	0.153865
0.471429	66	63.3957	0.176961
0.485714	66	64.5123	0.19475
0.5	66	65.657	0.207458
0.514286	66	66.8139	0.215507
0.528571	66	67.9726	0.219479
0.542857	66	69.1285	0.220077
0.557143	66	70.2819	0.218075
0.571429	66	71.438	0.214267
0.585714	66	72.6053	0.209419
0.6	66	73.7948	0.204222
0.614286	66	75.0187	0.199255
0.628571	66	76.2893	0.19496
0.642857	66	77.6177	0.191622
0.657143	66	79.0128	0.189367
0.671429	66	80.4803	0.18817
0.685714	66	82.0224	0.187875
0.7	66	83.6375	0.188235
0.714286	66	85.3189	0.188869
0.728571	66	87.0573	0.189467
0.742857	66	88.8398	0.189778
0.757143	66	90.6508	0.189181
0.771429	66	92.4707	0.187359
0.785714	66	94.2833	0.184189
0.8	66	96.0653	0.179744
0.814286	66	97.8	0.173457
0.828571	66	99.465	0.165502
0.842857	66	101.048	0.156932
0.857143	66	102.535	0.147346
0.871429	66	103.918	0.13643
0.885714	66	105.185	0.124936
0.9	66	106.336	0.113046
0.914286	66	107.372	0.101296
0.928571	66	108.293	0.0898046
0.942857	66	109.102	0.0786182
0.957143	66	109.807	0.0679494
0.971429	66	110.415	0.0580714
0.985714	66	110.93	0.0491035
1	66	111.363	0.0410953
1.01429	66	111.724	0.0340028
1.02857	66	112.021	0.027665
1.04286	66	112.262	0.0224555
1.05714	66	112.457	0.0176327
1.07143	66	112.611	0.014003
1.08571	66	112.733	0.0109919
1.1	66	112.829	0.00863485
1.11429	66	112.903	0.00689245
1.12857	66	112.961	0.00515093
1.14286	66	113.01	0.0039477
0		0	0
0	69	107.815	0.143832
0.0142857	69	106.676	0.168833
0.0285714	69	105.364	0.196397
0.0428571	69	103.867	0.226154
0.0571429	69	102.178	0.257935
0.0714286	69	100.294	0.291272
0.0857143	69	98.2177	0.325367
0.1	69	95.9517	0.359661
0.114286	69	93.5152	0.394228
0.128571	69	90.9231	0.426888
0.142857	69	88.2034	0.457677
0.157143	69	85.3859	0.484998
0.171429	69	82.5082	0.508335
0.185714	69	79.6128	0.526915
0.2	69	76.7401	0.539907
0.214286	69	73.9403	0.546866
0.228571	69	71.2579	0.547196
0.242857	69	68.7378	0.540625
0.257143	69	66.4219	0.527081
0.271429	69	64.347	0.506703
0.285714	69	62.5441	0.479842
0.3	69	61.0366	0.447047
0.314286	69	59.8396	0.409039
0.328571	69	58.9596	0.366683
0.342857	69	58.3942	0.320945
0.357143	69	58.1327	0.272848
0.371429	69	58.1567	0.223423
0.385714	69	58.4413	0.173663
0.4	69	58.9567	0.124479
0.414286	69	59.6693	0.0766585
0.428571	69	60.544	0.0308398
0.442857	69	61.5457	0.0125103
0.457143	69	62.6411	0.0531031
0.471429	69	63.7996	0.0908245
0.485714	69	64.9955	0.125719
0.5	69	66.2081	0.157965
0.514286	69	67.4224	0.187839
0.528571	69	68.6298	0.215676
0.542857	69	69.827	0.241829
0.557143	69	71.0163	0.266624
0.571429	69	72.2044	0.290326
0.585714	69	73.4011	0.313108
0.6	69	74.6185	0.335025
0.614286	69	75.8698	0.35601
0.628571	69	77.1673	0.375873
0.642857	69	78.5221	0.394311
0.657143	69	79.9425	0.410935
0.671429	69	81.4334	0.425298
0.685714	69	82.9961	0.436933
0.7	69	84.6277	0.445412
0.714286	69	86.3202	0.450288
0.728571	69	88.0634	0.451309
0.742857	69	89.8438	0.448462
0.757143	69	91.6442	0.441255
0.771429	69	93.4449	0.429949
0.785714	69	95.2303	0.415106
0.8	69	96.9771	0.396673
0.814286	69	98.6683	0.374955
0.828571	69	100.283	0.350511
0.842857	69	101.813	0.324975
0.857143	69	103.241	0.297971
0.871429	69	104.564	0.269972
0.885714	69	105.769	0.242266
0.9	69	106.858	0.215117
0.914286	69	107.834	0.189063
0.928571	69	108.698	0.164496
0.942857	69	109.453	0.141687
0.957143	69	110.108	0.120586
0.971429	69	110.67	0.101443
0.985714	69	111.143	0.084622
1	69	111.54	0.0698731
1.01429	69	111.869	0.0570071
1.02857	69	112.138	0.0458895
1.04286	69	112.356	0.0367759
1.05714	69	112.531	0.0289167
1.07143	69	112.669	0.0226857
1.08571	69	112.779	0.0175899
1.1	69	112.864	0.0136268
1.11429	69	112.931	0.0106083
1.12857	69	112.982	0.00786564
1.14286	69	113.025	0.00564344
0		0	0
0	72	107.429	0.110812
0.0142857	72	106.22	0.132691
0.0285714	72	104.829	0.157375
0.0428571	72	103.246	0.184688
0.0571429	72	101.464	0.214543
0.0714286	72	99.4822	0.246636
0.0857143	72	97.304	0.280417
0.1	72	94.9341	0.315479
0.114286	72	92.391	0.352131
0.128571	72	89.6965	0.388004
0.142857	72	86.8785	0.423115
0.157143	72	83.9711	0.456202
0.171429	72	81.0138	0.486465
0.185714	72	78.0514	0.513279
0.2	72	75.1269	0.535443
0.214286	72	72.2928	0.552117
0.228571	72	69.5952	0.562588
0.242857	72	67.0804	0.566275
0.257143	72	64.7909	0.562779
0.271429	72	62.7636	0.551896
0.285714	72	61.0288	0.53363
0.3	72	59.6088	0.508194
0.314286	72	58.5171	0.475995
0.328571	72	57.7577	0.437617
0.342857	72	57.3259	0.39379
0.357143	72	57.2081	0.345353
0.371429	72	57.3832	0.29322
0.385714	72	57.8233	0.238335
0.4	72	58.4958	0.181634
0.414286	72	59.3649	0.124015
0.428571	72	60.3935	0.0663061
[truncated: 4,642 more rows]

## Sheet: cg-cg distance
Frames	Unprotonated	P257	cg-cg distance (nm)
0	0.75131	0.732194
1	0.768255	0.745792
2	0.73503	0.740221
3	0.747795	0.73622
4	0.720936	0.744405
5	0.748624	0.737436
6	0.742014	0.730654
7	0.731354	0.760571
8	0.771181	0.72313
9	0.737561	0.73317
0	0.761839	0.730462
1	0.761753	0.736223
2	0.756539	0.727548
3	0.752204	0.756194
4	0.765973	0.718852
5	0.756432	0.720733
6	0.741809	0.711697
7	0.748772	0.741323
8	0.767839	0.752482
9	0.731571	0.708016
0	0.747384	0.706293
1	0.733541	0.699302
2	0.720862	0.729453
3	0.732613	0.70368
4	0.746784	0.726946
5	0.775668	0.734053
6	0.780393	0.735853
7	0.768148	0.751503
8	0.739879	0.726922
9	0.760315	0.70533
0	0.730452	0.729208
1	0.783533	0.705674
2	0.753779	0.742478
3	0.781772	0.731908
4	0.752442	0.730824
5	0.78823	0.705479
6	0.7453	0.756282
7	0.775315	0.74973
8	0.740869	0.713529
9	0.752578	0.747633
0	0.813619	0.662198
1	0.732666	0.690609
2	0.758932	0.713184
3	0.763538	0.695607
4	0.750571	0.706635
5	0.743069	0.69177
6	0.708452	0.734817
7	0.721068	0.740559
8	0.75684	0.694712
9	0.787122	0.683741
10	0.737488	0.689174
11	0.693576	0.655615
12	0.724399	0.670124
13	0.703495	0.646446
14	0.730932	0.697202
15	0.735537	0.724312
16	0.742283	0.715845
17	0.753529	0.730644
18	0.727258	0.712063
19	0.719434	0.716801
0	0.787016	0.66616
1	0.749809	0.701267
2	0.789008	0.747673
3	0.674089	0.695641
4	0.679449	0.69193
0	0.710894	0.691327
1	0.760009	0.68286
2	0.846584	0.661571
3	0.835513	0.665774
4	0.825117	0.68747
5	0.81048	0.717229
6	0.794634	0.722409
7	0.850975	0.728779
8	0.838408	0.784019
9	0.865205	0.644368
10	0.693236	0.721614
11	0.816262	0.694729
12	0.850186	0.732994
13	0.862597	0.726815
14	0.860274	0.700264
15	0.739252	0.638069
16	0.805935	0.696958
17	0.885204	0.756132
18	0.838694	0.721893
19	0.781081	0.727273
20	0.754391	0.75921
21	0.777962	0.649221
22	0.767072	0.738845
23	0.762707	0.684268
24	0.780274	0.761866
25	0.777088	0.676248
26	0.746125	0.708023
27	0.794269	0.745828
28	0.808842	0.734131
29	0.779772	0.70398
30	0.807657	0.461537
31	0.793385	0.456747
32	0.77132	0.428627
33	0.784952	0.480887
34	0.788366	0.446137
35	0.777306	0.472038
36	0.770119	0.466008
37	0.804819	0.486483
38	0.8564	0.475673
39	0.761862	0.434328
40	0.753148	0.445504
41	0.74391	0.422361
42	0.794216	0.447968
43	0.903156	0.472337
44	0.748541	0.454692
45	0.838016	0.447439
46	0.787837	0.437383
47	0.794588	0.431585
48	0.829898	0.440271
49	0.946814	0.455739
50	0.889297	0.449418
51	0.812024	0.436027
52	0.892712	0.439416
53	0.831886	0.45981
54	0.732337	0.434701
55	0.913076	0.453594
56	0.85078	0.465872
57	0.849591	0.449436
58	0.905262	0.443722
59	0.895094	0.465392
60	0.908772	0.4634
61	0.875391	0.461724
62	0.90412	0.438014
63	0.931775	0.488743
64	0.909929	0.433839
65	0.901325	0.440225
66	0.906013	0.43085
67	0.913194	0.426466
68	0.914486	0.452283
69	0.929612	0.44807
70	0.984987	0.419811
71	0.884663	0.461259
72	0.824114	0.468357
73	0.817626	0.495628
74	0.767289	0.458985
75	0.804145	0.455791
76	0.82099	0.456758
77	0.810731	0.479444
78	0.787161	0.452727
79	0.803257	0.451151
80	0.817386	0.466326
81	0.879143	0.433693
82	0.867692	0.43975
83	0.946325	0.446798
84	0.875318	0.471316
85	0.870586	0.457484
86	0.891825	0.434582
87	0.915999	0.434256
88	0.854944	0.427188
89	0.903899	0.424227
90	0.866854	0.448212
91	0.914487	0.457417
92	0.939131	0.407652
93	0.903616	0.435839
94	0.83498	0.489067
95	0.841625	0.435709
96	0.815914	0.413662
97	0.793523	0.425757
98	0.80448	0.476034
99	0.805202	0.442177
100	0.730061	0.433344
101	0.819873	0.415982
102	0.816706	0.466154
103	0.754026	0.431823
104	0.782559	0.409593
105	0.771818	0.429735
106	0.792246	0.453873
107	0.742929	0.471036
108	0.736819	0.425154
109	0.83518	0.461946
110	0.779384	0.457049
111	0.762569	0.429055
112	0.820048	0.439405
113	0.732163	0.41994
114	0.788952	0.436964
115	0.793978	0.439805
116	0.791339	0.426763
117	0.890279	0.456234
118	0.858633	0.467739
119	0.895536	0.417571
120	0.896363	0.463709
121	0.857517	0.472966
122	0.889381	0.437666
123	0.857234	0.431336
124	0.849025	0.420059
125	0.828804	0.445339
126	0.788167	0.446405
127	0.830553	0.452188
128	0.875934	0.4576
129	0.870152	0.449027
130	0.878623	0.448854
131	0.809174	0.451802
132	0.799302	0.431832
133	0.801609	0.414755
134	0.741727	0.474058
135	0.756068	0.434061
136	0.784447	0.45017
137	0.840629	0.447772
138	0.850849	0.43115
139	0.900069	0.457843
140	0.764649	0.457417
141	0.781772	0.444111
142	0.745199	0.442018
143	0.80131	0.470279
144	0.764495	0.462683
145	0.799683	0.431766
146	0.801172	0.457459
147	0.809309	0.448721
148	0.793234	0.454307
149	0.776071	0.45227
150	0.810672	0.454086
151	0.766092	0.51088
152	0.745304	0.454736
153	0.761985	0.445761
154	0.769807	0.461907
155	0.790738	0.437531
156	0.79798	0.483387
157	0.794749	0.421752
158	0.806033	0.439599
159	0.792745	0.450403
160	0.773416	0.458062
161	0.779307	0.44629
162	0.809021	0.452493
163	0.77502	0.48413
164	0.889623	0.473774
165	0.78742	0.458829
166	0.857156	0.460484
167	0.782447	0.447805
168	0.859291	0.455058
169	0.808095	0.439415
170	0.820814	0.444976
171	0.8567	0.459115
172	0.777801	0.412289
173	0.762837	0.427187
174	0.772295	0.41722
175	0.827863	0.442358
176	0.813541	0.469701
177	0.829221	0.426872
178	0.77798	0.461273
179	0.889331	0.435999
180	0.807121	0.474313
181	0.774926	0.420488
182	0.835023	0.465603
183	0.892732	0.422838
184	0.896995	0.449551
185	0.94369	0.446766
186	0.964124	0.420975
187	0.865787	0.477977
188	0.925498	0.418945
189	1.01523	0.450622
190	0.896772	0.439336
191	0.826816	0.467224
192	0.847305	0.46657
193	0.897082	0.487654
194	0.839823	0.427396
195	0.827155	0.514763
196	0.831689	0.472259
197	0.83537	0.427185
198	0.833567	0.460584
199	0.81945	0.458531
200	0.84277	0.447447
201	0.811295	0.48129
202	0.817547	0.467567
203	0.763031	0.507681
204	0.790839	0.453742
205	0.779741	0.490639
206	0.825425	0.438908
207	0.831401	0.431631
208	0.82414	0.493978
209	0.90733	0.456807
210	0.925239	0.453734
211	0.884835	0.478126
212	0.869284	0.451858
213	0.921702	0.445489
214	0.957545	0.47673
215	1.00138	0.453167
216	0.91571	0.452388
217	0.961753	0.470625
218	0.939249	0.494639
219	0.994071	0.470503
220	0.931931	0.427724
221	0.925776	0.473274
222	0.880159	0.483295
223	0.955065	0.474685
224	0.916404	0.457152
225	0.931557	0.478806
226	0.92429	0.442503
227	0.891929	0.461582
228	0.963039	0.471502
229	0.913701	0.493332
230	0.883357	0.486267
231	0.951784	0.455755
232	0.854586	0.486884
233	0.871434	0.439781
234	0.969505	0.451393
235	0.872551	0.433773
236	0.844229	0.483629
237	0.888463	0.479261
238	0.866557	0.417249
239	0.809311	0.457993
240	0.884156	0.441146
241	0.832176	0.449442
242	0.81734	0.469865
243	0.816938	0.436833
244	0.915903	0.46651
245	0.84537	0.435896
246	0.910819	0.457588
247	0.893677	0.440824
248	0.949951	0.463745
249	0.833934	0.4749
250	0.971324	0.47767
251	0.950663	0.475491
252	0.826309	0.477979
253	0.865027	0.45967
254	0.912849	0.421521
255	0.887133	0.464648
256	0.972515	0.494549
257	0.921621	0.479027
258	0.828771	0.442393
259	0.928711	0.474605
260	0.902332	0.48243
261	0.894586	0.484189
262	0.908407	0.477537
263	0.890921	0.461442
264	0.905291	0.448006
265	0.875807	0.448439
266	0.815224	0.418734
267	0.933116	0.452556
268	0.806151	0.450626
269	0.85377	0.459048
270	0.896156	0.444377
271	0.795537	0.449811
272	0.884174	0.428514
273	0.791494	0.425458
274	0.88527	0.434935
275	0.797316	0.424882
276	0.777378	0.437625
277	0.86231	0.476146
278	0.84644	0.47782
279	0.816781	0.447509
280	0.885309	0.440491
281	0.829329	0.474509
282	0.859937	0.440583
283	0.824238	0.424157
284	0.851649	0.450958
285	0.893667	0.454333
286	0.871908	0.465258
287	0.839296	0.425354
288	0.883109	0.467048
289	0.789991	0.455358
290	0.871628	0.451883
291	0.883937	0.425672
292	0.812028	0.440065
293	0.81044	0.420122
294	0.857736	0.404507
295	0.831432	0.459054
296	0.908468	0.459366
297	0.894048	0.458148
298	0.765102	0.439167
299	0.911761	0.474219
300	0.928306	0.423088
301	0.831775	0.432278
302	0.87709	0.407358
303	0.785825	0.450327
304	0.884415	0.414088
305	0.78486	0.437503
306	0.893525	0.456344
307	0.862972	0.422534
308	0.838535	0.445568
309	0.998286	0.460446
310	0.850079	0.448321
311	0.88983	0.428317
312	0.888589	0.459289
313	0.904038	0.479056
314	0.896638	0.429975
315	0.891206	0.414998
316	0.765208	0.425959
317	0.818461	0.434985
318	0.81649	0.417291
319	0.864071	0.450187
320	0.940886	0.449627
321	0.940159	0.441182
322	0.878251	0.424866
323	0.884389	0.466622
324	0.826591	0.437892
325	0.864309	0.450051
326	0.94984	0.439854
327	0.829382	0.486735
328	0.928564	0.470942
329	0.864696	0.442679
330	0.893748	0.445785
331	0.843917	0.447925
332	0.90738	0.449237
333	0.914522	0.427637
334	0.8728	0.445584
335	0.792075	0.42754
336	0.922961	0.466329
337	0.88685	0.459136
338	0.856305	0.429959
339	0.88854	0.458431
340	0.822575	0.488935
341	0.853836	0.412519
342	0.897726	0.458708
343	0.908656	0.452828
344	0.84124	0.458251
345	0.792298	0.468103
346	0.882385	0.443239
347	0.850428	0.455712
348	0.861061	0.412605
349	0.860148	0.44132
350	0.852322	0.443972
351	0.80152	0.440252
352	0.862298	0.438844
353	0.868996	0.447401
354	0.907629	0.468226
355	0.810505	0.435971
356	0.852066	0.483683
357	0.891609	0.437326
358	0.920786	0.466996
359	0.823697	0.474184
360	0.824655	0.453974
361	0.691179	0.443615
362	0.748395	0.431221
363	0.794852	0.44738
364	0.764624	0.463002
365	0.851287	0.456454
366	0.839825	0.461859
367	0.803211	0.434365
368	0.814489	0.458574
369	0.836679	0.44689
370	0.790886	0.452009
371	0.833703	0.468883
372	0.788582	0.458385
373	0.723074	0.469371
374	0.831217	0.466357
375	0.798238	0.478686
376	0.831414	0.430684
377	0.821077	0.472465
378	0.848963	0.470051
379	0.830919	0.459862
380	0.792757	0.459682
381	0.752097	0.45275
382	0.793982	0.454513
383	0.878118	0.454366
384	0.85474	0.441007
385	0.831206	0.448926
386	0.840939	0.453363
387	0.8968	0.453553
388	0.906364	0.467484
389	0.831287	0.424848
390	0.862205	0.454418
391	0.920855	0.472783
392	0.874868	0.463839
393	0.863638	0.464373
394	0.911114	0.435487
395	0.885948	0.42426
396	0.906574	0.454935
397	0.875951	0.441622
398	0.828748	0.48824
399	0.85884	0.481584
400	0.800794	0.432224
401	0.907639	0.488865
402	0.900449	0.434249
403	0.836749	0.463019
404	0.871448	0.500656
405	0.862966	0.46576
406	0.803644	0.457187
407	0.848656	0.461281
408	0.826824	0.465592
409	0.912505	0.440061
410	0.91007	0.490271
411	0.873781	0.425767
412	0.804395	0.435508
413	0.875962	0.454141
414	0.821727	0.445014
415	0.849376	0.432553
416	0.881051	0.410519
417	0.878437	0.482732
418	0.864598	0.462736
419	0.775076	0.435314
420	0.832657	0.470196
421	0.82908	0.418452
422	0.846232	0.458181
423	0.723257	0.523285
424	0.807317	0.440614
425	0.866035	0.492219
426	0.840053	0.486149
427	0.887068	0.450458
428	0.846854	0.461175
429	0.807637	0.466726
430	0.854192	0.455802
431	0.808354	0.463313
432	0.871896	0.443171
433	0.914104	0.437738
434	0.877751	0.414919
435	0.874019	0.46069
436	0.765347	0.454546
437	0.825496	0.452053
438	0.812802	0.439472
439	0.872093	0.459268
440	0.799277	0.415359
441	0.830044	0.414085
442	0.762779	0.448108
443	0.760162	0.446605
444	0.843518	0.483489
445	0.844995	0.433375
446	0.911416	0.444828
447	0.890752	0.424106
448	1.00022	0.425827
449	0.811936	0.43783
450	0.826525	0.450369
451	0.79337	0.458417
452	0.746408	0.441703
453	0.812841	0.444957
454	0.798217	0.467143
455	0.829056	0.463619
456	0.78558	0.426446
457	0.749753	0.498795
458	0.733621	0.513246
459	0.723826	0.446933
460	0.729805	0.448234
461	0.766687	0.444309
462	0.689112	0.460586
463	0.716211	0.449168
464	0.774092	0.434955
465	0.724948	0.451678
466	0.833778	0.467628
467	0.82013	0.450202
468	0.897871	0.439863
469	0.748764	0.428005
470	0.816462	0.451276
471	0.794711	0.446781
472	0.781431	0.434417
473	0.814484	0.460778
474	0.801881	0.466602
475	0.833262	0.439021
476	0.791421	0.463557
477	0.810447	0.43307
478	0.828566	0.488515
479	0.789864	0.444331
480	0.841103	0.438679
481	0.794226	0.470933
482	0.829459	0.469825
483	0.816684	0.471928
484	0.87717	0.487543
485	0.8494	0.469092
486	0.745768	0.45329
487	0.796849	0.490251
488	0.795748	0.463506
489	0.755939	0.481657
490	0.812123	0.456158
491	0.77791	0.474828
492	0.846866	0.423678
493	0.77683	0.480134
494	0.746152	0.451917
495	0.803857	0.42492
496	0.840749	0.447856
497	0.766575	0.483592
498	0.794285	0.45794
499	0.804692	0.449529
500	0.782994	0.47481
501	0.865156	0.457949
502	0.78543	0.460322
503	0.78603	0.441524
504	0.786091	0.464816
505	0.804883	0.463846
506	0.789047	0.445966
507	0.75336	0.512597
508	0.76929	0.486921
509	0.793068	0.464111
510	0.84753	0.417098
511	0.829819	0.440619
512	0.781639	0.437211
513	0.741335	0.437161
514	0.772336	0.481383
515	0.815489	0.455049
516	0.759632	0.466147
517	0.832166	0.442418
518	0.76805	0.452575
519	0.753818	0.429684
520	0.735665	0.460863
521	0.806019	0.477929
522	0.800242	0.468258
523	0.776018	0.468727
524	0.776488	0.446409
525	0.749993	0.436939
526	0.770319	0.46722
527	0.767554	0.476897
528	0.747516	0.418354
529	0.755799	0.438197
530	0.755573	0.431009
531	0.689791	0.438473
532	0.73665	0.433895
533	0.782493	0.446038
534	0.751969	0.481195
535	0.784731	0.450418
536	0.732767	0.473216
537	0.78709	0.488581
538	0.781958	0.432784
539	0.745051	0.444152
540	0.76554	0.428764
541	0.76285	0.435723
542	0.708691	0.427585
543	0.779097	0.466299
544	0.762513	0.488049
545	0.761563	0.466722
546	0.702833	0.457505
547	0.797621	0.401772
548	0.83853	0.468128
549	0.771463	0.448585
550	0.796492	0.423648
551	0.793488	0.447341
552	0.813679	0.425615
553	0.802935	0.431803
554	0.767333	0.442557
555	0.72792	0.43445
556	0.747887	0.433629
557	0.785387	0.426095
558	0.777273	0.464107
559	0.743234	0.441448
560	0.724279	0.462178
561	0.744634	0.424959
562	0.759654	0.474373
563	0.711353	0.457595
564	0.728477	0.444353
565	0.785439	0.434683
566	0.777377	0.463809
567	0.750755	0.480998
568	0.712336	0.422003
569	0.755181	0.444945
570	0.759633	0.471431
571	0.743898	0.428503
572	0.744727	0.431116
573	0.729192	0.450837
574	0.737581	0.43607
575	0.815477	0.443329
576	0.817145	0.439514
577	0.755043	0.452128
578	0.760674	0.444112
579	0.739085	0.438288
580	0.799213	0.419619
581	0.681107	0.420105
582	0.754193	0.460303
583	0.795782	0.459321
584	0.777946	0.425372
585	0.734487	0.429553
586	0.712764	0.405314
587	0.824286	0.425355
588	0.82567	0.46173
589	0.774492	0.430043
590	0.796301	0.435933
591	0.744876	0.447843
592	0.772366	0.41341
593	0.863092	0.427428
594	0.805889	0.475192
595	0.752523	0.446129
596	0.723198	0.460593
597	0.720438	0.465289
598	0.783854	0.463587
599	0.784143	0.450818
600	0.791425	0.454257
601	0.793991	0.44841
602	0.807678	0.446933
603	0.826465	0.449236
604	0.783871	0.437613
605	0.836078	0.488327
606	0.751345	0.450627
607	0.751215	0.426214
608	0.750041	0.457382
609	0.779713	0.452667
610	0.795548	0.499956
611	0.74416	0.453351
612	0.734053	0.460585
613	0.790432	0.441025
614	0.803226	0.42717
615	0.719727	0.466688
616	0.753604	0.441554
617	0.769649	0.46178
618	0.768182	0.45474
619	0.70778	0.424455
620	0.81018	0.426844
621	0.740255	0.437721
622	0.739984	0.482149
623	0.807831	0.437916
624	0.773892	0.456862
625	0.737585	0.453248
626	0.801937	0.463299
627	0.759156	0.445188
628	0.739806	0.446552
629	0.75493	0.413339
630	0.789195	0.454374
631	0.751548	0.462326
632	0.788403	0.457655
633	0.739333	0.434493
634	0.782091	0.458588
635	0.740431	0.427014
636	0.749976	0.453365
637	0.766024	0.460357
638	0.764273	0.467866
639	0.786039	0.436166
640	0.739115	0.416212
641	0.765376	0.427675
642	0.777263	0.441955
643	0.755658	0.480056
644	0.75864	0.437403
645	0.768964	0.464586
646	0.75597	0.496111
647	0.748276	0.499794
648	0.781338	0.431636
649	0.762127	0.424724
650	0.877296	0.418912
651	0.824531	0.453299
652	0.760553	0.418909
653	0.782172	0.463724
654	0.812608	0.420399
655	0.777582	0.433175
656	0.766556	0.41523
657	0.827596	0.44305
658	0.809415	0.436721
659	0.794234	0.424755
660	0.810753	0.445324
661	0.849575	0.445725
662	0.786541	0.438298
663	0.761676	0.462059
664	0.750239	0.42778
665	0.756974	0.456331
666	0.814588	0.448297
667	0.79736	0.409779
668	0.780847	0.411889
669	0.808452	0.450296
670	0.803326	0.418053
671	0.871982	0.471881
672	0.764196	0.447934
673	0.821343	0.448854
674	0.825392	0.442542
675	0.792707	0.411176
676	0.795564	0.453982
677	0.821477	0.429518
678	0.764366	0.436753
679	0.864687	0.425618
680	0.863031	0.427509
681	0.799383	0.455442
682	0.821309	0.454727
683	0.868754	0.438379
684	0.758245	0.441829
685	0.817141	0.464309
686	0.768179	0.440159
687	0.748279	0.496494
688	0.796546	0.406203
689	0.775041	0.484096
690	0.819227	0.442244
691	0.798042	0.474319
692	0.849989	0.478944
693	0.775711	0.415578
694	0.765711	0.429774
695	0.765884	0.430305
696	0.754052	0.466966
697	0.795761	0.425358
698	0.770247	0.446281
699	0.780989	0.4608
700	0.795684	0.422045
701	0.776103	0.43864
702	0.789577	0.44326
703	0.80193	0.424084
704	0.776561	0.46053
705	0.795672	0.453123
706	0.781487	0.433404
707	0.778887	0.418362
708	0.777606	0.414847
709	0.77072	0.438633
710	0.764982	0.448661
711	0.83065	0.441262
712	0.806073	0.406995
713	0.789749	0.486251
714	0.835567	0.424101
715	0.787277	0.44006
716	0.767921	0.448245
717	0.80341	0.483995
718	0.735084	0.414877
719	0.749516	0.413977
720	0.747497	0.47409
721	0.792961	0.467935
722	0.831478	0.414536
723	0.866382	0.44911
724	0.85993	0.450534
725	0.747109	0.456898
726	0.751996	0.425548
727	0.900748	0.45288
728	0.802827	0.446787
729	0.786771	0.429076
730	0.800013	0.447803
731	0.784286	0.440751
732	0.742828	0.460557
733	0.745914	0.445243
734	0.794965	0.464187
735	0.82766	0.472314
736	0.673513	0.426446
737	0.819753	0.455676
738	0.805459	0.428911
739	0.850989	0.43964
740	0.910014	0.441834
741	0.859316	0.458182
742	0.872032	0.433092
743	0.941607	0.45584
744	0.868779	0.459173
745	0.933943	0.463976
746	0.954491	0.448336
747	0.950218	0.450024
748	1.0028	0.44494
749	0.929852	0.457712
750	0.936647	0.456704
751	0.932812	0.440626
752	1.00701	0.476548
753	0.891885	0.439795
754	0.95324	0.457014
755	0.954236	0.452176
756	0.95973	0.41754
757	0.894416	0.455748
758	0.989468	0.461671
759	1.02148	0.438815
760	1.01127	0.430053
761	0.944199	0.425454
762	1.04314	0.425837
763	0.883831	0.432489
764	0.94742	0.452753
765	0.955381	0.449759
766	0.978391	0.443673
767	0.889271	0.446154
768	0.857034	0.430831
769	0.970515	0.423124
770	0.916546	0.458704
771	0.932779	0.460906
772	0.896054	0.437118
773	0.934457	0.435204
774	0.916202	0.486277
775	0.941707	0.474867
776	0.803143	0.444748
777	0.816671	0.481628
778	0.836496	0.451198
779	0.865828	0.421184
780	0.935281	0.463829
781	0.883039	0.459088
782	0.904193	0.437211
783	0.930733	0.451978
784	0.907654	0.486365
785	0.890488	0.439898
786	0.909144	0.477633
787	0.934178	0.425469
788	0.937487	0.398433
789	0.873801	0.447123
790	0.976813	0.455274
791	0.931033	0.447331
792	0.950776	0.452319
793	0.963913	0.459811
794	0.912647	0.431032
795	0.851844	0.453516
796	0.859468	0.438443
797	0.88072	0.422079
798	0.947635	0.446566
799	0.864809	0.471089
800	0.934546	0.452552
801	0.986843	0.409626
802	0.856707	0.438996
803	0.924821	0.40824
804	0.819977	0.418246
805	0.934755	0.466194
806	0.928014	0.422479
807	0.784139	0.434467
808	0.921194	0.467518
809	0.923539	0.398067
810	0.847966	0.43928
811	0.81356	0.425467
812	0.807373	0.440525
813	0.905887	0.489835
814	0.928143	0.426054
815	0.89763	0.464698
816	0.949693	0.482153
817	0.78257	0.458403
818	0.88451	0.456574
819	0.93576	0.43914
820	0.85042	0.453204
821	0.961511	0.472521
822	0.870765	0.463434
823	0.947553	0.444298
824	0.89559	0.45776
825	0.914887	0.424658
826	0.874776	0.431208
827	0.912914	0.437805
828	0.914817	0.432258
829	0.910947	0.514577
830	0.901357	0.464431
831	0.852252	0.441149
832	0.907164	0.500907
833	0.858216	0.431358
834	0.919626	0.451139
835	0.906586	0.428119
836	0.824434	0.442563
837	0.832447	0.477273
838	0.826198	0.422001
839	0.90185	0.488997
840	0.837244	0.469266
841	0.827958	0.465601
842	0.834738	0.429009
843	0.832847	0.478326
844	0.82103	0.458218
845	0.862572	0.441573
846	0.893852	0.460342
847	0.817885	0.453444
848	0.850539	0.441963
849	0.876125	0.48208
850	0.828261	0.438082
851	0.839544	0.498081
852	0.87829	0.467043
853	0.890315	0.432683
854	0.792593	0.443386
855	0.860082	0.480645
856	0.796719	0.479722
857	0.882523	0.443628
858	0.845656	0.454474
859	0.806611	0.474609
860	0.804417	0.487724
861	0.815601	0.465976
862	0.903493	0.466824
863	0.834961	0.452975
864	0.832006	0.448645
865	0.876188	0.465473
866	0.915973	0.410286
867	0.929577	0.457753
868	0.849071	0.45407
869	0.866105	0.451723
870	0.829973	0.451285
871	0.81177	0.448791
872	0.801663	0.46103
873	0.811783	0.419706
874	0.902575	0.448316
875	0.903434	0.460324
876	0.827881	0.469747
877	0.838349	0.456168
878	0.855474	0.479332
879	0.809365	0.45748
880	0.793465	0.461166
881	0.759621	0.452744
882	0.88629	0.464957
883	0.790202	0.470039
884	0.740988	0.475018
885	0.808767	0.479747
886	0.908588	0.43999
887	0.951022	0.458524
888	0.913429	0.458307
889	1.00289	0.463411
890	0.837532	0.472142
891	0.880714	0.483063
892	0.866669	0.447402
893	0.943289	0.451284
894	0.888836	0.471182
895	0.882719	0.505009
896	0.850797	0.474437
897	0.853013	0.470935
898	0.874968	0.464868
899	0.914888	0.485725
900	0.802734	0.484389
901	0.891527	0.492964
902	0.932942	0.454045
903	0.850867	0.489331
904	0.895659	0.468325
905	0.892733	0.594648
906	0.95441	0.472469
907	0.975874	0.489613
908	0.911268	0.451707
909	0.921502	0.439514
910	0.877511	0.535436
911	0.853526	0.450156
912	0.855863	0.406954
913	0.919964	0.476996
914	0.883406	0.458295
915	0.908669	0.487943
916	0.817541	0.488055
917	0.938123	0.491314
918	0.923645	0.475148
919	0.865104	0.498006
920	0.893286	0.494814
921	0.857102	0.417447
922	0.930281	0.469439
923	0.942047	0.441455
924	0.878396	0.444262
925	0.933586	0.451255
926	0.850425	0.441965
927	0.846842	0.417953
928	0.864553	0.439306
929	0.883412	0.471381
930	0.990416	0.451603
931	0.893147	0.453308
932	0.859815	0.452677
933	0.775036	0.465303
934	0.866414	0.455889
935	0.798792	0.421574
936	0.847611	0.414377
937	0.85855	0.395616
938	0.798964	0.423197
939	0.789923	0.405608
940	0.841445	0.431373
941	0.829326	0.401688
942	0.875524	0.44387
943	0.782394	0.398777
944	0.793407	0.431545
945	0.869306	0.422209
946	0.797657	0.429977
947	0.858992	0.410534
948	0.808474	0.459167
949	0.865027	0.411497
950	0.912315	0.386106
951	0.850172	0.402847
952	0.856385	0.445517
953	0.767382	0.442845
954	0.797519	0.383106
955	0.809667	0.437315
956	0.806021	0.447683
957	0.784644	0.42043
958	0.742421	0.434141
959	0.766921	0.440957
960	0.8409	0.47148
961	0.806515	0.417691
962	0.816599	0.443854
963	0.826304	0.383818
964	0.875041	0.469048
965	0.893213	0.412593
966	0.821622	0.415829
967	0.793324	0.448306
968	0.803721	0.484894
969	0.817227	0.463032
970	0.85152	0.423925
971	0.843794	0.46342
972	0.827253	0.429543
973	0.831835	0.452799
974	0.821015	0.420218
975	0.842016	0.440344
976	0.848154	0.45894
977	0.797775	0.413672
978	0.850448	0.444023
979	0.823914	0.424911
980	0.813344	0.422805
981	0.765202	0.454627
982	0.90702	0.400577
983	0.900164	0.463208
984	0.921115	0.434197
985	0.843671	0.46437
986	0.881801	0.413012
987	0.904562	0.491908
988	0.919627	0.431035
989	0.916176	0.430456
990	0.927485	0.435787
991	0.949487	0.450075
992	0.788891	0.440354
993	0.973774	0.449773
994	0.956239	0.410296
995	0.886057	0.468004
996	0.928673	0.443999
997	0.960209	0.44442
998	0.915693	0.444082
999	0.942085	0.433048
0	0.967046	0.446556
1	0.94524	0.461657
2	0.950647	0.410998
3	0.822318	0.454966
4	0.874584	0.42867
5	0.977645	0.444792
6	0.948461	0.445425
7	0.947579	0.432383
8	1.04641	0.458066
9	0.965193	0.439949
10	0.953505	0.415904
11	0.929705	0.430102
12	0.95706	0.441328
13	0.931217	0.446909
14	0.92355	0.429699
15	0.948397	0.432415
16	0.947512	0.471926
17	0.9948	0.425023
18	0.958067	0.419851
19	0.949062	0.454302
20	0.962038	0.431951
21	1.02046	0.409275
22	0.9291	0.4516
23	0.952118	0.445741
24	0.874182	0.459918
25	0.921747	0.420458
26	0.91364	0.468343
27	0.869571	0.431365
28	0.81969	0.439838
29	0.891234	0.460086
30	0.938546	0.434262
31	0.931012	0.441947
32	0.961755	0.439086
33	0.838848	0.417391
34	0.950911	0.43596
35	0.930818	0.419875
36	0.957421	0.419941
37	1.00783	0.398942
38	0.904382	0.440265
39	0.817808	0.445099
40	0.973486	0.432457
41	0.929918	0.456272
42	0.867829	0.405731
43	0.974489	0.442234
44	0.899049	0.415961
45	0.834168	0.456119
46	0.844908	0.403262
47	0.9291	0.411499
48	0.949717	0.415455
49	0.856362	0.42589
50	0.921116	0.434438
51	0.843145	0.44447
52	0.912124	0.481257
53	0.943429	0.426656
54	0.834144	0.409778
55	0.979212	0.419141
56	0.886689	0.463759
57	0.889159	0.415512
58	0.918393	0.429022
59	0.988591	0.451932
60	0.923994	0.452986
61	0.800866	0.45621
62	0.829578	0.429028
63	0.870855	0.453447
64	0.781116	0.430078
65	0.950635	0.448264
66	0.93292	0.481608
67	0.969688	0.467408
68	0.923571	0.431937
69	0.902653	0.43303
70	0.90729	0.433899
71	0.934862	0.452919
72	0.90476	0.464072
73	0.79721	0.452407
74	0.944534	0.453064
75	0.923749	0.416675
76	0.905768	0.437673
77	0.937962	0.447395
78	0.908085	0.454557
79	0.949487	0.475413
80	0.897973	0.460564
81	0.944997	0.438812
82	0.951594	0.445564
83	0.984647	0.454063
84	0.900862	0.434854
85	1.01607	0.41475
86	0.923144	0.454984
87	0.808746	0.464918
88	0.894428	0.428331
89	0.894258	0.430658
90	0.944841	0.429474
91	0.980178	0.473428
92	0.923902	0.425637
93	0.94838	0.483469
94	0.955618	0.424728
95	0.935029	0.444534
96	0.89268	0.426978
97	0.952908	0.431895
98	0.870952	0.45295
99	0.944719	0.412732
100	0.799731	0.425148
101	0.858276	0.44102
102	0.831132	0.415214
103	0.915616	0.422923
104	0.791114	0.397483
105	0.919749	0.414791
106	0.815966	0.465372
107	0.818469	0.409031
108	0.887231	0.394023
109	0.848352	0.398796
110	0.943846	0.425733
111	0.836478	0.422357
112	0.868291	0.432042
113	0.780299	0.458176
114	0.81567	0.431946
115	0.803585	0.449379
116	0.861462	0.424349
117	0.801448	0.420099
118	0.793849	0.431183
119	0.938697	0.424031
120	0.845486	0.454183
121	0.895114	0.457404
122	0.800846	0.454127
123	0.864376	0.466466
124	0.978414	0.423352
125	0.949725	0.478881
126	0.888911	0.421839
127	0.879291	0.45271
128	0.890337	0.433852
129	0.815284	0.446583
130	0.904155	0.431318
131	0.828664	0.451241
132	0.892199	0.41782
133	0.914936	0.426467
134	0.88023	0.454702
135	0.853224	0.475304
136	0.838073	0.460601
137	0.887426	0.466265
138	0.976163	0.434307
139	0.906082	0.452055
140	0.912565	0.435952
141	0.821716	0.463418
142	0.848623	0.449306
143	0.865642	0.463517
144	0.880308	0.432289
145	0.674409	0.423415
146	0.740457	0.498892
147	0.848545	0.456206
148	0.879479	0.476583
149	0.844666	0.428597
150	0.684733	0.463858
151	0.760488	0.457097
152	0.843214	0.477597
153	0.836082	0.441738
154	0.873877	0.442896
155	0.849145	0.456234
156	0.86979	0.446053
157	0.855547	0.42506
158	0.850351	0.431997
159	0.837436	0.447137
160	0.839403	0.415176
161	0.915326	0.420629
162	0.74911	0.435201
163	0.854564	0.460246
164	0.845861	0.460972
165	0.891388	0.465874
166	0.843292	0.482397
167	0.813776	0.437331
168	0.88474	0.42376
169	0.816064	0.448818
170	0.792526	0.428744
171	0.796879	0.430963
172	0.956766	0.443592
173	0.900345	0.437337
174	0.822755	0.448508
175	0.853934	0.441292
176	0.789352	0.4472
177	0.800111	0.483738
178	0.785321	0.442039
179	0.829264	0.483695
180	0.862069	0.455201
181	0.763251	0.442711
182	0.773537	0.439025
183	0.845738	0.46344
184	0.800198	0.454252
185	0.746696	0.452624
186	0.854493	0.430262
187	0.803295	0.4783
188	0.785051	0.463189
189	0.795712	0.447434
190	0.812183	0.461226
191	0.82073	0.486095
192	0.870915	0.444083
193	0.78519	0.478128
194	0.814308	0.475179
195	0.793208	0.463516
196	0.787119	0.502035
197	0.831081	0.434896
198	0.901428	0.451074
199	0.754091	0.452913
200	0.859652	0.475815
201	0.811161	0.464789
202	0.892816	0.480609
203	0.808999	0.482107
204	0.809677	0.418195
205	0.832972	0.452735
206	0.77175	0.421304
207	0.821048	0.458298
208	0.774741	0.46186
209	0.868379	0.431806
210	0.904979	0.481282
211	0.857236	0.494782
212	0.874978	0.433177
213	0.827305	0.498558
214	0.782591	0.475501
215	0.820664	0.45171
216	0.809754	0.409875
217	0.810065	0.477022
218	0.847461	0.428323
219	0.812773	0.460411
220	0.787624	0.465451
221	0.826721	0.463151
222	0.92262	0.411815
223	0.891177	0.429468
224	0.806638	0.418655
225	0.793136	0.442006
226	0.712953	0.444046
227	0.76594	0.424199
228	0.798418	0.4845
229	0.833866	0.432548
230	0.839711	0.416043
231	0.821516	0.432079
232	0.837972	0.452439
233	0.795338	0.423291
234	0.819415	0.444342
235	0.779077	0.403864
236	0.778316	0.414273
237	0.79744	0.419617
238	0.816776	0.426159
239	0.711565	0.432923
240	0.789883	0.416324
241	0.803069	0.479218
242	0.778739	0.415817
243	0.853128	0.417682
244	0.737048	0.431576
245	0.789556	0.436615
246	0.787949	0.447074
247	0.763586	0.422902
248	0.761832	0.404717
249	0.63415	0.408978
250	0.605604	0.414793
251	0.609872	0.42812
252	0.606358	0.413735
253	0.607613	0.389212
254	0.627867	0.400952
255	0.595359	0.414625
256	0.628165	0.409809
257	0.674699	0.455194
258	0.589001	0.453687
259	0.605991	0.427377
260	0.618962	0.428493
261	0.586038	0.399011
262	0.639354	0.441437
263	0.626926	0.405716
264	0.610094	0.420492
265	0.624627	0.471385
266	0.600742	0.430436
267	0.593035	0.425451
268	0.636532	0.413226
269	0.601113	0.424422
270	0.64494	0.417828
271	0.589118	0.413065
272	0.626768	0.416732
273	0.6151	0.394525
274	0.625436	0.438109
275	0.591537	0.406476
276	0.616869	0.441342
277	0.622466	0.40312
278	0.594144	0.437918
279	0.600974	0.423576
280	0.600994	0.422175
281	0.594488	0.440881
282	0.626417	0.422739
283	0.624448	0.386503
284	0.624854	0.435343
285	0.630351	0.43314
286	0.5946	0.423389
287	0.634613	0.438584
288	0.614001	0.447411
289	0.604402	0.42712
290	0.635352	0.414706
291	0.603646	0.427195
292	0.596067	0.406157
293	0.567418	0.427084
294	0.641004	0.454901
295	0.602621	0.431415
296	0.565165	0.431348
297	0.602824	0.421221
298	0.634531	0.402355
299	0.618702	0.429683
300	0.636641	0.434238
301	0.617825	0.428587
302	0.581597	0.41986
303	0.640598	0.410602
304	0.571742	0.442715
305	0.601834	0.387683
306	0.58487	0.409297
307	0.572965	0.427311
308	0.637752	0.414834
309	0.591088	0.401346
310	0.840281	0.417875
311	0.688098	0.449612
312	0.750745	0.399233
313	0.770215	0.413636
314	0.743931	0.406454
315	0.723685	0.415151
316	0.798189	0.423544
317	0.783652	0.381119
318	0.819195	0.407393
319	0.790693	0.477069
320	0.848105	0.421539
321	0.783383	0.42675
322	0.720754	0.48512
323	0.73958	0.426747
324	0.665456	0.405789
325	0.554546	0.442178
326	0.578051	0.418218
327	0.579074	0.440341
328	0.624184	0.402521
329	0.594626	0.412986
330	0.602291	0.417496
331	0.635341	0.430366
332	0.643791	0.462005
333	0.741702	0.457282
334	0.598779	0.426451
335	0.632464	0.400963
336	0.603241	0.39378
337	0.608826	0.410029
338	0.616932	0.42427
339	0.795899	0.415162
340	0.744033	0.411055
341	0.727996	0.406773
342	0.676181	0.427314
343	0.586798	0.430707
344	0.824031	0.411277
345	0.646889	0.413036
346	0.577292	0.432225
347	0.574811	0.420302
348	0.619948	0.404689
349	0.588598	0.442451
350	0.594881	0.452268
351	0.582019	0.422665
352	0.594604	0.40579
353	0.564908	0.418336
354	0.582812	0.42455
355	0.578737	0.421017
356	0.593306	0.452595
357	0.59586	0.425624
358	0.601422	0.410875
359	0.587093	0.40426
360	0.59233	0.457432
361	0.616012	0.410112
362	0.571376	0.46335
363	0.615062	0.427547
364	0.602418	0.414713
365	0.584934	0.459378
366	0.605377	0.438926
367	0.587824	0.423691
368	0.592743	0.429739
369	0.557636	0.404133
370	0.577634	0.415502
371	0.561993	0.420487
372	0.625124	0.406485
373	0.58965	0.408208
374	0.568427	0.42003
375	0.579835	0.418415
376	0.622891	0.457736
377	0.607918	0.407785
378	0.612684	0.405588
379	0.57721	0.441011
380	0.61959	0.388981
381	0.573082	0.417431
382	0.61042	0.419979
383	0.602725	0.408443
384	0.572726	0.444277
385	0.606132	0.442877
386	0.617772	0.464143
387	0.602094	0.407961
388	0.597083	0.440925
389	0.644277	0.431423
390	0.620146	0.418481
391	0.605762	0.419565
392	0.635167	0.428799
393	0.555036	0.450973
394	0.597353	0.440366
395	0.585273	0.40346
396	0.593226	0.411149
397	0.594525	0.424351
398	0.605706	0.420488
399	0.62437	0.43087
400	0.599981	0.425873
401	0.583658	0.419048
402	0.624283	0.46499
403	0.637526	0.448405
404	0.617211	0.44428
405	0.584595	0.401076
406	0.595782	0.417303
407	0.588472	0.424689
408	0.608182	0.415269
409	0.581814	0.438534
410	0.57756	0.437507
411	0.575368	0.418627
412	0.571044	0.442182
413	0.539062	0.43845
414	0.597856	0.43442
415	0.568072	0.434276
416	0.582017	0.427444
417	0.564941	0.443463
418	0.582915	0.418048
419	0.581133	0.436865
420	0.579853	0.425711
421	0.594895	0.441574
422	0.613722	0.443397
423	0.634509	0.414247
424	0.573483	0.422494
425	0.612757	0.414775
426	0.613531	0.439689
427	0.57952	0.421177
428	0.580516	0.429354
429	0.580345	0.413783
430	0.598245	0.438979
431	0.611898	0.427156
432	0.560231	0.447163
433	0.623309	0.394859
434	0.584529	0.440137
435	0.569094	0.412313
436	0.578934	0.417529
437	0.592938	0.444104
438	0.608785	0.423097
439	0.610106	0.441275
440	0.599727	0.425841
441	0.577239	0.438036
442	0.581822	0.434542
443	0.614716	0.423481
444	0.575718	0.420323
445	0.587813	0.399504
446	0.608107	0.479054
447	0.565334	0.462612
448	0.548991	0.445524
449	0.587401	0.430182
450	0.602655	0.446983
451	0.610546	0.427551
452	0.600337	0.436175
453	0.587466	0.407504
454	0.57103	0.444984
455	0.5741	0.415245
456	0.616241	0.432776
457	0.550451	0.440447
458	0.577481	0.432579
459	0.576651	0.395813
460	0.571938	0.411595
461	0.720846	0.415451
462	0.672451	0.424323
463	0.612151	0.461044
464	0.604251	0.425984
465	0.622063	0.42055
466	0.581508	0.397381
467	0.542634	0.391197
468	0.542955	0.396279
469	0.594771	0.399426
470	0.711458	0.406689
471	0.735283	0.384838
472	0.564702	0.443055
473	0.610749	0.426882
474	0.578786	0.424334
475	0.604754	0.420814
476	0.561014	0.419358
477	0.570445	0.419177
478	0.608932	0.402594
479	0.621806	0.401171
480	0.621501	0.411889
481	0.590489	0.423654
482	0.594141	0.440011
483	0.599239	0.41136
484	0.575424	0.402237
485	0.610095	0.415978
486	0.617374	0.418137
487	0.694737	0.404435
488	0.690249	0.415878
489	0.660596	0.429396
490	0.660311	0.4425
491	0.66387	0.419424
492	0.712431	0.423533
493	0.591978	0.426073
494	0.725797	0.39941
495	0.769507	0.422559
496	0.759027	0.421691
497	0.716299	0.385621
498	0.732862	0.422986
499	0.690544	0.402865
500	0.764893	0.461037
501	0.765709	0.423346
502	0.7748	0.39199
503	0.748304	0.441564
504	0.8142	0.421268
505	0.749071	0.425933
506	0.766219	0.384191
507	0.786882	0.417932
508	0.75199	0.388473
509	0.897018	0.4272
510	0.773768	0.403444
511	0.760127	0.399607
512	0.74434	0.411507
513	0.891819	0.430483
514	0.751315	0.418643
515	0.780223	0.393231
516	0.744316	0.397117
517	0.74145	0.400963
518	0.743194	0.413506
519	0.788352	0.408551
520	0.786235	0.405435
521	0.764792	0.391828
522	0.79352	0.426691
523	0.851115	0.424861
524	0.773409	0.41738
525	0.752595	0.39543
526	0.873176	0.415568
527	0.747335	0.419026
528	0.729411	0.396054
529	0.828018	0.399727
530	0.768253	0.38383
531	0.827168	0.453933
532	0.814301	0.40966
533	0.806424	0.422656
534	0.848574	0.418531
535	0.75356	0.423201
536	0.781737	0.460181
537	0.797737	0.424961
538	0.725169	0.398363
539	0.764079	0.416672
540	0.744656	0.448442
541	0.798573	0.423249
542	0.81371	0.426268
543	0.795174	0.453494
544	0.783577	0.47261
545	0.806334	0.434759
546	0.758	0.435563
547	0.840121	0.462315
548	0.813827	0.450966
549	0.768825	0.398715
550	0.824174	0.412475
551	0.766334	0.411926
552	0.809851	0.441246
553	0.787926	0.4326
554	0.830362	0.455095
555	0.843476	0.450435
556	0.788435	0.447725
557	0.832072	0.458079
558	0.748304	0.43971
559	0.864144	0.418964
560	0.875938	0.442863
561	0.813088	0.434318
562	0.762625	0.439838
563	0.6874	0.438561
564	0.675288	0.455172
565	0.574753	0.422209
566	0.687618	0.461308
567	0.763503	0.432419
568	0.792486	0.478234
569	0.840709	0.413072
570	0.766861	0.466818
571	0.775245	0.458212
572	0.757547	0.433103
573	0.784171	0.431298
574	0.748747	0.422415
575	0.771182	0.420522
576	0.722378	0.412066
577	0.731934	0.424985
578	0.72629	0.440073
579	0.771432	0.436587
580	0.798714	0.417953
581	0.766457	0.421915
582	0.756086	0.401959
583	0.760691	0.419674
584	0.784259	0.404775
585	0.718872	0.426583
586	0.715629	0.468447
587	0.765191	0.404081
588	0.845302	0.393924
589	0.840363	0.442216
590	0.770275	0.447855
591	0.699081	0.410681
592	0.726386	0.433226
593	0.747597	0.413546
594	0.727199	0.431103
595	0.766994	0.412972
596	0.750204	0.444196
597	0.738365	0.416326
598	0.834819	0.429685
599	0.832892	0.458301
600	0.788397	0.415054
601	0.749244	0.445472
602	0.707078	0.461394
603	0.731273	0.430743
604	0.753654	0.410268
605	0.768487	0.466837
606	0.8589	0.439026
607	0.76581	0.452271
608	0.759665	0.447143
609	0.797643	0.453508
610	0.696494	0.466145
611	0.776166	0.439185
612	0.805248	0.42396
613	0.778712	0.446804
614	0.781493	0.461191
615	0.798996	0.488586
616	0.751542	0.470836
617	0.776397	0.452863
618	0.767053	0.447234
619	0.761044	0.434437
620	0.792259	0.445592
621	0.760059	0.442033
622	0.850373	0.447898
623	0.788447	0.435769
624	0.740398	0.438188
625	0.749106	0.448646
626	0.805053	0.453132
627	0.746599	0.478989
628	0.838263	0.421861
629	0.757777	0.471636
630	0.77899	0.460416
631	0.707792	0.434442
632	0.713375	0.415632
633	0.764517	0.468966
634	0.819639	0.465294
635	0.689193	0.461489
636	0.82242	0.432863
637	0.749939	0.424461
638	0.76092	0.448498
639	0.807269	0.457414
640	0.721366	0.494223
641	0.771217	0.433893
642	0.782779	0.472389
643	0.860479	0.454518
644	0.79176	0.454089
645	0.801225	0.449068
646	0.785299	0.455458
647	0.743117	0.462926
648	0.701689	0.478542
649	0.695559	0.492263
650	0.813388	0.447571
651	0.778069	0.450275
652	0.809057	0.424208
653	0.723206	0.432151
654	0.713947	0.433789
655	0.817585	0.428955
656	0.710487	0.421778
657	0.80221	0.431024
658	0.727699	0.450685
659	0.80259	0.452952
660	0.740957	0.410841
661	0.757381	0.440096
662	0.822186	0.454278
663	0.777928	0.44712
664	0.764037	0.447171
665	0.795338	0.46013
666	0.787977	0.455288
667	0.819687	0.44322
668	0.781807	0.440599
669	0.790065	0.432004
670	0.819671	0.421804
671	0.797435	0.424772
672	0.78861	0.413833
673	0.807322	0.467264
674	0.749777	0.423494
675	0.808046	0.467957
676	0.785129	0.457583
677	0.826302	0.444899
678	0.806313	0.428684
679	0.894111	0.462099
680	0.81929	0.439544
681	0.793811	0.443694
682	0.740622	0.44402
683	0.836331	0.45729
684	0.725707	0.462678
685	0.822966	0.46686
686	0.846418	0.454008
687	0.720436	0.466892
688	0.709885	0.545928
689	0.796739	0.440841
690	0.729224	0.481285
691	0.798581	0.421922
692	0.796688	0.451398
693	0.750159	0.449706
694	0.797618	0.436443
695	0.887715	0.490708
696	0.76308	0.476027
697	0.798591	0.460012
698	0.720392	0.41256
699	0.75999	0.453972
700	0.747409	0.431508
701	0.79453	0.444416
702	0.832774	0.439594
703	0.841937	0.439565
704	0.901627	0.435822
705	0.881281	0.450142
706	0.808163	0.418929
707	0.792797	0.451676
708	0.771978	0.433652
709	0.883351	0.432055
710	0.791186	0.459922
711	0.837506	0.456781
712	0.834673	0.453064
713	0.88403	0.463299
714	0.829773	0.437542
715	0.855793	0.474788
716	0.87434	0.423524
717	0.825298	0.479887
718	0.907214	0.470441
719	0.838011	0.455277
720	0.825784	0.452552
721	0.873434	0.456851
722	0.832585	0.450869
723	0.846567	0.461455
724	0.811883	0.477058
725	0.779072	0.423269
726	0.781578	0.478786
727	0.770453	0.451608
728	0.938781	0.466926
729	0.87088	0.451951
730	0.877107	0.474682
731	0.892077	0.44312
732	0.813007	0.44592
733	0.858044	0.442589
734	0.898466	0.462023
735	0.856386	0.556153
736	0.85047	0.472147
737	0.908333	0.430212
738	0.886827	0.458989
739	0.92	0.454844
740	0.849686	0.450998
741	0.876008	0.463018
742	0.917514	0.467532
743	0.86352	0.474939
744	0.916469	0.500596
745	0.963807	0.45271
746	0.925313	0.44195
747	0.990131	0.442224
748	0.925462	0.475161
749	0.878057	0.449652
750	0.905105	0.474566
751	0.906525	0.446965
752	0.80853	0.457544
753	0.857252	0.424256
754	0.9066	0.471055
755	0.877062	0.464097
756	0.839676	0.451772
757	0.858532	0.455784
758	0.812334	0.502926
759	0.894379	0.450458
760	0.889442	0.454943
761	0.844751	0.517987
762	0.863439	0.47847
763	0.896934	0.447256
764	0.804696	0.437704
765	0.855773	0.611771
766	0.815619	0.625606
767	0.867657	0.648923
768	0.812377	0.590194
769	0.810791	0.474771
770	0.787448	0.42224
771	0.804798	0.482463
772	0.845788	0.485342
773	0.836117	0.44321
774	0.894557	0.452577
775	0.88909	0.473936
776	0.909875	0.468946
777	0.829017	0.464494
778	0.871193	0.48265
779	0.815237	0.470984
780	0.818899	0.490889
781	0.751721	0.466727
782	0.885785	0.470292
783	0.890688	0.460636
784	0.865628	0.423905
785	0.866664	0.45816
786	0.805676	0.460975
787	0.870369	0.485077
788	0.872797	0.450153
789	0.87956	0.437482
790	0.892088	0.446985
791	0.897668	0.487652
792	0.908938	0.462075
793	0.873408	0.474771
794	0.843969	0.459936
795	0.83915	0.430454
796	0.892913	0.467684
797	0.813945	0.486745
798	0.919847	0.508342
799	0.858012	0.480848
800	0.913836	0.50106
801	0.809566	0.476436
802	0.781292	0.452258
803	0.795332	0.45319
804	0.895281	0.434904
805	0.762521	0.508962
806	0.894413	0.462817
807	0.839287	0.44413
808	0.82516	0.456519
809	0.932835	0.501599
810	0.943124	0.482315
811	0.805715	0.488092
812	0.797897	0.474306
813	0.820012	0.470365
814	0.749575	0.495299
815	0.867758	0.489228
816	0.822826	0.502343
817	0.815419	0.429783
818	0.826384	0.430453
819	0.81929	0.411075
820	0.8918	0.427678
821	0.881832	0.447554
822	0.850497	0.464137
823	0.847037	0.461119
824	0.734018	0.409277
825	0.899189	0.447929
826	0.925074	0.452851
827	0.93282	0.48438
828	0.876486	0.432971
829	0.866018	0.464881
830	0.903666	0.455134
831	0.856609	0.465209
832	0.90082	0.454009
833	0.705759	0.453239
834	0.860015	0.4269
835	0.862214	0.414349
836	0.841258	0.457143
837	0.97713	0.42276
838	0.831884	0.438667
839	0.845423	0.517701
840	0.851812	0.464887
841	0.868143	0.477993
842	0.870102	0.432305
843	0.901437	0.40061
844	0.799741	0.451182
845	0.801549	0.446908
846	0.945649	0.438392
847	0.988835	0.424612
848	0.831873	0.456628
849	0.934444	0.456827
850	0.904125	0.461578
851	0.739393	0.467995
852	0.811064	0.445065
853	0.88238	0.421817
854	0.800823	0.429615
855	0.778092	0.484367
856	0.752939	0.435499
857	0.783473	0.468215
858	0.766454	0.486015
859	0.869561	0.430777
860	0.817878	0.490175
861	0.836506	0.425759
862	0.827578	0.463183
863	0.895653	0.468595
864	0.74126	0.445147
865	0.916058	0.425928
866	0.974668	0.41752
867	0.809037	0.458502
868	0.812812	0.471146
869	0.832528	0.44827
870	0.799681	0.450596
871	0.869715	0.483879
872	0.805393	0.444255
873	0.803606	0.413865
874	0.805965	0.470123
875	0.783585	0.450634
876	0.711571	0.421686
877	0.895908	0.460889
878	0.848716	0.441552
879	0.812981	0.445769
880	0.812365	0.437642
881	0.823039	0.479302
882	0.813539	0.468189
883	0.822013	0.457217
884	0.812563	0.4464
885	0.859754	0.494752
886	0.850265	0.439592
887	0.826197	0.432794
888	0.901629	0.438297
889	0.826157	0.479955
890	0.841059	0.457364
891	0.825372	0.421748
892	0.898883	0.505085
893	0.861431	0.439648
894	0.90279	0.495414
895	0.788882	0.433389
896	0.79339	0.449091
897	0.800384	0.452393
898	0.84639	0.500108
899	0.793004	0.431268
900	0.813517	0.459642
901	0.774435	0.462141
902	0.744167	0.517891
903	0.848585	0.427105
904	0.930327	0.446318
905	0.895579	0.452674
906	0.939734	0.441943
907	0.853841	0.444402
908	0.792325	0.45264
909	0.881825	0.47065
910	0.925901	0.465924
911	0.915192	0.45938
912	0.88326	0.449021
913	0.94062	0.398954
914	0.844443	0.450148
915	0.946006	0.478234
916	0.862159	0.461926
917	0.867971	0.440832
918	0.913469	0.450936
919	0.86404	0.424938
920	0.823585	0.4485
921	0.835329	0.464728
922	0.840518	0.430549
923	0.917062	0.481194
924	0.818153	0.424205
925	0.931369	0.452279
926	0.954681	0.457029
927	0.975091	0.461722
928	0.904078	0.476088
929	0.846338	0.493343
930	0.898063	0.473546
931	0.911385	0.461093
932	0.906648	0.458338
933	0.910934	0.488177
[truncated: 66 more rows]

## Sheet: cg-COMD257-D385 distance
Frames	Unprotonated		Frames	P257		cg257-ab48
0	7.76087		0	6.11577		cg257-ab49
1	8.93235		1	5.91545		cg385-ab48
2	9.80866		2	5.66761		cg385-ab49
3	8.88217		3	6.13693		distance (nm)
4	8.80938		4	6.38688
5	8.46885		5	6.05018
6	9.29173		6	6.0967
7	9.38564		7	5.97227
8	8.92487		8	6.35618
9	9.10495		9	6.15575
10	8.52569		10	6.11418
11	8.97932		11	5.95535
12	9.39609		12	6.00659
13	9.34379		13	5.98352
14	9.72163		14	6.13228
15	9.16044		15	6.045
16	9.69097		16	5.89524
17	10.0093		17	6.07744
18	9.60584		18	6.3458
19	8.93152		19	6.52505
20	8.53411		20	6.64941
21	8.64198		21	6.46821
22	8.64108		22	6.72469
23	9.57428		23	5.82474
24	8.73472		24	6.05173
25	9.6735		25	6.21953
26	8.76669		26	6.0242
27	9.43569		27	5.83643
28	9.36461		28	5.98063
29	9.6081		29	5.70283
30	9.23636		30	6.69386
31	9.05173		31	6.57193
32	8.83075		32	6.54371
33	9.16651		33	6.5257
34	9.6275		34	6.58873
35	8.6338		35	6.77909
36	9.27122		36	6.64804
37	9.34629		37	6.61362
38	9.66453		38	6.74599
39	8.91637		39	6.68245
40	8.90649		40	7.16282
41	8.69036		41	6.51288
42	9.13688		42	6.88367
43	9.55854		43	6.40905
44	9.24765		44	6.41168
45	9.12296		45	6.79907
46	8.95362		46	6.4238
47	9.13243		47	7.30221
48	8.36986		48	6.8603
49	8.75889		49	6.81631
50	9.15676		50	7.02004
51	8.50697		51	6.56166
52	9.26924		52	6.69383
53	9.1904		53	6.68715
54	9.81686		54	6.7472
55	9.333		55	6.62399
56	10.0272		56	6.83915
57	8.76077		57	6.72239
58	9.81695		58	6.73994
59	9.77241		59	6.33859
60	9.65492		60	6.50178
61	9.52545		61	6.13621
62	10.8639		62	7.13326
63	9.59325		63	6.71414
64	9.61734		64	6.87788
65	9.86097		65	6.80711
66	10.1496		66	6.41009
67	9.68731		67	6.65714
68	9.98126		68	6.44763
69	10.1543		69	6.95597
70	10.1606		70	6.99063
71	9.68168		71	6.95867
72	9.87202		72	7.12205
73	9.94811		73	7.21495
74	9.98267		74	6.7193
75	10.2524		75	7.12798
76	10.1637		76	6.90554
77	10.0737		77	6.60553
78	9.63918		78	7.08717
79	10.4826		79	7.37624
80	10.6631		80	7.11014
81	10.6917		81	6.82087
82	9.60029		82	7.01226
83	10.1935		83	7.20384
84	10.1436		84	7.04928
85	9.50626		85	7.4448
86	10.4296		86	6.87113
87	9.84153		87	6.92099
88	9.66304		88	6.90042
89	9.70734		89	6.90535
90	9.55334		90	7.1284
91	10.543		91	7.18492
92	10.0675		92	6.71779
93	11.0125		93	6.89655
94	10.5599		94	7.03974
95	9.82407		95	6.95977
96	10.0888		96	6.9853
97	9.93209		97	6.97356
98	10.0408		98	6.6153
99	10.0997		99	7.08716
100	9.6978		100	6.80528
101	9.30313		101	6.42851
102	9.10972		102	7.14821
103	9.43291		103	6.66508
104	9.25024		104	6.84164
105	9.58488		105	7.0811
106	9.56417		106	6.99332
107	9.1602		107	6.46152
108	9.682		108	7.1726
109	9.52874		109	6.6835
110	8.89698		110	6.94035
111	9.32973		111	6.96629
112	9.35273		112	7.23833
113	8.99625		113	6.79966
114	9.6188		114	6.8369
115	9.33738		115	6.52237
116	9.94465		116	6.88976
117	9.81919		117	6.63585
118	9.27593		118	6.87218
119	8.85053		119	6.68814
120	9.35092		120	6.57005
121	8.83446		121	7.01094
122	9.50604		122	6.98309
123	9.34383		123	7.10575
124	9.48632		124	6.78521
125	10.1246		125	6.57311
126	10.0531		126	7.01171
127	10.1513		127	6.99663
128	10.1147		128	6.86558
129	10.2948		129	7.0298
130	10.2066		130	6.57276
131	9.66181		131	6.72903
132	9.80202		132	6.54175
133	9.67467		133	6.76723
134	9.59092		134	6.97495
135	9.87997		135	6.93603
136	10.1338		136	7.34642
137	10.5401		137	7.34755
138	10.4449		138	7.21091
139	10.9339		139	7.15826
140	10.1511		140	7.11847
141	9.45564		141	6.89311
142	9.77958		142	6.96054
143	9.77623		143	6.80655
144	9.85399		144	6.60682
145	9.91342		145	6.94006
146	9.76486		146	7.32392
147	9.92096		147	7.38706
148	9.9483		148	6.75864
149	9.64356		149	7.09742
150	10.2933		150	6.78009
151	9.51179		151	7.09237
152	9.62308		152	7.02701
153	9.89936		153	6.85134
154	9.77085		154	6.7121
155	10.749		155	7.1058
156	10.4979		156	6.84952
157	9.97973		157	6.56988
158	9.96149		158	7.19318
159	9.9948		159	6.75468
160	9.44239		160	7.03701
161	10.4101		161	6.87544
162	10.2275		162	6.65504
163	9.40936		163	7.30918
164	9.48086		164	7.15477
165	10.4728		165	7.03041
166	10.2176		166	7.16595
167	9.71232		167	6.63557
168	10.6942		168	6.95039
169	10.5618		169	7.08366
170	10.1465		170	7.2578
171	10.1287		171	6.61934
172	9.68975		172	6.99584
173	9.91929		173	7.00567
174	9.71927		174	6.69463
175	9.9096		175	6.86948
176	10.0336		176	6.66847
177	9.91732		177	7.06672
178	9.66448		178	7.12361
179	10.2892		179	6.75106
180	9.78155		180	6.81762
181	10.2232		181	7.18882
182	10.595		182	7.0213
183	10.8203		183	7.00965
184	10.0185		184	6.9117
185	10.945		185	7.27556
186	11.1598		186	6.81944
187	10.2585		187	7.14043
188	10.1189		188	6.70297
189	10.9715		189	6.7354
190	10.2105		190	6.51058
191	10.1062		191	6.98423
192	10.3506		192	6.86012
193	9.10164		193	6.59996
194	10.3955		194	6.55928
195	10.1682		195	7.51064
196	9.95113		196	6.657
197	9.82574		197	6.9522
198	11.098		198	6.62929
199	9.8922		199	7.02706
200	10.7966		200	7.05295
201	10.7282		201	6.86376
202	10.6096		202	7.12739
203	9.91192		203	7.36527
204	10.1644		204	6.76175
205	9.94746		205	7.20883
206	9.55216		206	6.86274
207	10.3956		207	6.41334
208	10.2263		208	6.86291
209	10.6247		209	6.81084
210	10.5339		210	6.47894
211	10.29		211	6.98845
212	11.1057		212	6.59891
213	9.92206		213	6.8344
214	9.7515		214	6.82191
215	10.6216		215	6.6893
216	9.75563		216	6.73288
217	10.1902		217	6.91843
218	10.0692		218	6.73807
219	10.2996		219	6.50097
220	10.5946		220	6.60837
221	9.94881		221	6.55903
222	9.82416		222	7.09373
223	10.494		223	6.87212
224	10.6786		224	6.68896
225	10.4986		225	6.41836
226	10.7335		226	6.78076
227	9.91127		227	7.01419
228	9.94998		228	6.80868
229	10.3628		229	6.84864
230	10.0256		230	6.68949
231	9.66068		231	6.61259
232	9.70888		232	6.51542
233	9.8442		233	6.67595
234	10.2674		234	6.47071
235	10.1861		235	6.72041
236	10.2434		236	6.532
237	9.95433		237	6.65759
238	9.87543		238	6.60896
239	9.41204		239	6.78794
240	10.1215		240	6.79317
241	9.64899		241	6.51945
242	9.56813		242	6.77866
243	9.66554		243	6.76235
244	9.63098		244	6.85263
245	9.85082		245	6.51538
246	9.91397		246	6.71053
247	9.72848		247	7.26757
248	9.94389		248	6.96846
249	9.37853		249	6.35175
250	10.1239		250	6.69362
251	10.2661		251	6.61836
252	9.22623		252	6.68644
253	9.60466		253	6.58739
254	9.74398		254	7.01667
255	9.08115		255	6.80056
256	9.92596		256	6.92645
257	9.64621		257	6.68771
258	9.32537		258	6.81697
259	10.5219		259	6.93369
260	9.05508		260	6.86127
261	9.36174		261	6.85175
262	9.36775		262	6.61449
263	8.93355		263	7.27513
264	9.18848		264	6.665
265	9.45475		265	6.66009
266	9.0544		266	6.77691
267	9.92188		267	6.77998
268	9.36163		268	6.79345
269	9.32167		269	6.98416
270	10.152		270	7.04774
271	8.67179		271	6.84657
272	9.784		272	6.64924
273	9.9878		273	6.5944
274	9.97329		274	6.96941
275	9.03156		275	6.45766
276	9.3121		276	6.73132
277	9.40664		277	6.7327
278	9.35759		278	6.54507
279	9.86546		279	6.72182
280	9.67018		280	6.63941
281	8.92264		281	6.81316
282	9.31779		282	6.65096
283	9.91028		283	6.37742
284	8.77833		284	6.61667
285	9.87389		285	6.59931
286	10.1654		286	7.01847
287	9.90892		287	6.98939
288	9.67988		288	6.70801
289	9.16838		289	6.77504
290	10.144		290	6.80005
291	10.7558		291	6.81903
292	9.74129		292	6.74468
293	9.79513		293	6.84924
294	10.1076		294	6.64385
295	9.44514		295	6.45559
296	9.17943		296	6.68527
297	9.67564		297	6.62162
298	9.80733		298	7.10641
299	10.1645		299	6.3675
300	9.78981		300	6.60591
301	9.58661		301	6.89745
302	10.2482		302	6.83944
303	8.90779		303	6.97488
304	10.2838		304	6.99317
305	9.53598		305	6.76059
306	9.54533		306	6.65276
307	9.00879		307	6.9949
308	9.21164		308	6.50655
309	10.0336		309	6.90486
310	8.92823		310	6.87814
311	9.85169		311	6.77026
312	8.97216		312	6.81943
313	9.63116		313	6.48677
314	9.2633		314	6.98072
315	9.40153		315	6.77946
316	8.76567		316	6.8498
317	9.30476		317	6.92099
318	9.43363		318	6.67662
319	8.89326		319	6.79391
320	10.2164		320	7.08286
321	10.4838		321	6.88855
322	9.39802		322	6.82349
323	10.1434		323	6.83305
324	8.96095		324	6.70265
325	9.3102		325	6.89905
326	9.55959		326	6.75365
327	9.46652		327	6.76679
328	9.78001		328	7.28301
329	9.16973		329	6.6184
330	9.6897		330	6.58668
331	9.18308		331	6.61232
332	9.40148		332	6.59747
333	9.17494		333	6.75386
334	9.62281		334	6.97559
335	9.17741		335	6.47877
336	9.72055		336	6.66118
337	9.68155		337	6.84092
338	9.03374		338	6.6894
339	10.0595		339	6.74976
340	9.19919		340	6.96761
341	8.94474		341	6.89572
342	9.00492		342	6.68445
343	9.62767		343	6.58548
344	9.49935		344	6.70766
345	9.77522		345	6.79311
346	9.66977		346	6.83994
347	8.81385		347	6.90602
348	9.64727		348	6.58322
349	9.90214		349	6.80269
350	9.68031		350	6.97965
351	9.96067		351	6.91119
352	10.1218		352	6.68477
353	10.2186		353	6.87833
354	9.78307		354	6.77685
355	9.58165		355	6.79487
356	9.32083		356	7.10651
357	9.85949		357	6.41705
358	10.2253		358	6.66855
359	9.8065		359	6.91711
360	9.51545		360	6.62274
361	10.0665		361	6.52826
362	10.1536		362	6.39678
363	9.86125		363	6.85087
364	9.79478		364	6.88602
365	10.3316		365	6.80657
366	10.2579		366	7.01959
367	10.007		367	6.56714
368	9.96972		368	6.67902
369	9.07595		369	6.94517
370	9.96876		370	7.05415
371	10.5477		371	7.2004
372	9.76354		372	6.90853
373	9.54138		373	6.9478
374	9.4328		374	6.85951
375	9.7099		375	6.59927
376	10.2751		376	6.84369
377	9.68401		377	6.51176
378	9.65678		378	6.82085
379	9.36641		379	6.81765
380	9.43755		380	6.89264
381	8.97069		381	6.65892
382	9.44986		382	6.57526
383	9.48888		383	6.83936
384	9.14295		384	6.6798
385	8.77544		385	6.82767
386	8.84829		386	6.70785
387	10.2331		387	6.88278
388	10.2333		388	6.67781
389	9.37964		389	6.80829
390	9.81644		390	6.84461
391	9.18753		391	6.76239
392	10.08		392	6.96338
393	9.37925		393	6.71914
394	9.78921		394	6.52594
395	9.9056		395	6.67258
396	9.80677		396	6.80554
397	9.82706		397	6.57189
398	9.70638		398	6.69811
399	9.08435		399	6.80026
400	9.75275		400	6.94345
401	9.37415		401	7.01723
402	10.1951		402	6.86483
403	9.61126		403	6.99648
404	9.67126		404	7.16719
405	9.20138		405	6.64998
406	9.35849		406	6.9661
407	9.77366		407	6.79784
408	9.81826		408	6.73349
409	9.68562		409	6.7538
410	10.3979		410	6.59345
411	9.47297		411	7.06292
412	8.48739		412	6.85619
413	9.10579		413	6.72408
414	8.68347		414	6.78744
415	8.75922		415	6.81264
416	9.31998		416	6.58133
417	8.74796		417	6.67767
418	9.09629		418	7.01596
419	8.4885		419	6.66703
420	8.7841		420	6.69873
421	9.56839		421	6.65168
422	9.13142		422	6.89694
423	9.03665		423	7.08369
424	9.14812		424	6.7166
425	9.14353		425	6.54028
426	8.99178		426	6.68552
427	9.35979		427	6.69728
428	8.70967		428	6.56503
429	9.53654		429	6.73299
430	8.5874		430	6.63992
431	9.12619		431	6.85267
432	9.35777		432	6.60575
433	9.8457		433	7.08856
434	8.95398		434	6.82745
435	9.25468		435	6.68952
436	8.2598		436	6.58755
437	8.98258		437	6.33939
438	8.76012		438	6.84869
439	9.02263		439	6.54767
440	9.5314		440	6.56709
441	8.80749		441	6.75332
442	8.7173		442	6.58679
443	8.63071		443	6.68697
444	9.50221		444	7.02606
445	9.29504		445	7.19302
446	8.93791		446	6.71055
447	9.7176		447	6.74035
448	9.54218		448	6.49113
449	9.08525		449	6.73971
450	8.62609		450	6.90919
451	9.16946		451	6.9466
452	8.65246		452	6.44637
453	8.93901		453	6.86143
454	9.18555		454	6.56511
455	9.20559		455	6.64527
456	9.6063		456	6.88705
457	8.83873		457	6.93368
458	8.73806		458	6.7238
459	8.37139		459	6.95873
460	8.62915		460	6.63908
461	7.86222		461	6.52211
462	8.65832		462	6.97068
463	8.43868		463	6.90246
464	8.17686		464	6.75736
465	8.29373		465	6.76312
466	8.72109		466	6.65813
467	8.74721		467	6.69857
468	9.03008		468	6.76836
469	8.95639		469	6.44831
470	8.34334		470	6.52879
471	9.15233		471	6.82386
472	9.10349		472	6.64963
473	8.97598		473	6.7032
474	9.37613		474	6.7345
475	9.2115		475	6.66278
476	8.97588		476	6.68396
477	8.89251		477	6.57288
478	9.00463		478	6.99978
479	8.78398		479	6.60531
480	8.55499		480	6.67368
481	9.00046		481	6.44538
482	9.12802		482	6.79036
483	9.15199		483	6.74059
484	8.83877		484	6.9146
485	8.85505		485	6.68747
486	8.46524		486	6.87764
487	8.79795		487	6.84538
488	9.01708		488	6.72612
489	9.03736		489	6.85187
490	9.49636		490	6.5285
491	8.77815		491	6.59739
492	9.4321		492	6.60057
493	9.07581		493	6.48114
494	9.33006		494	6.51137
495	8.94878		495	6.53398
496	8.57637		496	6.7193
497	8.55604		497	6.74242
498	8.7421		498	6.87255
499	8.96944		499	6.51988
500	9.39672		500	6.44852
501	9.21157		501	6.73193
502	9.00376		502	6.73525
503	8.68969		503	6.53583
504	8.90051		504	6.65646
505	9.09928		505	6.63668
506	8.75775		506	6.53389
507	8.39226		507	6.58773
508	8.34774		508	6.80265
509	8.91534		509	6.48469
510	9.56638		510	6.91075
511	9.08673		511	6.849
512	8.84169		512	6.65982
513	9.18581		513	6.93675
514	8.59801		514	6.80954
515	8.68159		515	6.76096
516	9.3568		516	6.83406
517	9.3794		517	6.91443
518	9.05797		518	6.90424
519	8.44859		519	6.78573
520	8.64996		520	6.71613
521	8.84936		521	7.09728
522	8.98587		522	6.82193
523	8.97185		523	6.88325
524	9.39111		524	6.81099
525	8.97048		525	6.79539
526	8.92667		526	6.80846
527	8.54792		527	6.54236
528	8.24998		528	6.67254
529	8.67692		529	6.80564
530	8.3072		530	6.91422
531	8.35016		531	6.56321
532	8.80375		532	7.10079
533	9.05026		533	6.72818
534	8.35138		534	6.61517
535	8.39569		535	6.73959
536	8.43512		536	6.57354
537	8.62498		537	6.8809
538	8.55414		538	6.85815
539	8.10791		539	6.66674
540	8.52587		540	6.55777
541	8.22845		541	6.7518
542	8.72153		542	6.53356
543	8.45736		543	6.72741
544	8.85278		544	7.00124
545	8.66697		545	6.59528
546	8.99223		546	6.58213
547	8.87818		547	6.75473
548	9.21542		548	6.77891
549	8.62602		549	7.05792
550	8.92006		550	6.84682
551	8.88199		551	6.84465
552	8.85348		552	6.74172
553	9.00532		553	6.73755
554	8.83589		554	6.5579
555	9.76487		555	6.73872
556	9.56824		556	7.13626
557	9.09199		557	6.80139
558	9.05068		558	6.47686
559	8.42642		559	6.88207
560	8.83247		560	6.61489
561	9.35237		561	6.60119
562	8.92786		562	6.74249
563	9.10932		563	6.70348
564	9.20356		564	6.90919
565	9.38801		565	6.76633
566	9.52254		566	6.70315
567	8.91235		567	6.57054
568	8.65347		568	6.83456
569	9.30706		569	6.76929
570	9.10584		570	6.71683
571	8.80656		571	6.62622
572	8.98079		572	6.77109
573	9.49466		573	6.69355
574	9.34709		574	6.83588
575	8.76297		575	6.95717
576	9.17949		576	6.89621
577	8.56988		577	6.59983
578	9.30138		578	6.35252
579	9.10061		579	6.96665
580	8.84191		580	6.60518
581	9.60049		581	6.66253
582	9.47997		582	6.64358
583	9.45934		583	6.78914
584	9.25796		584	7.01789
585	9.0471		585	7.07529
586	9.34807		586	6.76854
587	9.1897		587	6.79905
588	8.99875		588	6.98809
589	9.20645		589	6.60038
590	9.40137		590	6.79524
591	8.91293		591	6.71911
592	9.27615		592	6.81097
593	10.0436		593	6.48566
594	10.0293		594	6.88127
595	9.01907		595	6.60133
596	9.66448		596	6.56604
597	8.99214		597	6.79522
598	8.98076		598	6.60141
599	9.03679		599	6.83951
600	8.91574		600	6.85743
601	9.22788		601	6.61301
602	9.56033		602	6.51589
603	9.38196		603	6.74692
604	9.37536		604	6.90218
605	10.1805		605	6.74237
606	9.04785		606	6.96063
607	9.12728		607	6.83321
608	8.60297		608	6.88172
609	9.01356		609	6.65312
610	9.81198		610	6.57497
611	9.01756		611	6.54119
612	9.32461		612	6.91828
613	9.74246		613	6.95877
614	9.76726		614	6.80747
615	9.22014		615	6.75528
616	9.28838		616	6.59755
617	9.47942		617	6.91503
618	9.09015		618	6.9276
619	9.55208		619	6.94734
620	10.2806		620	6.5151
621	9.18947		621	6.90839
622	9.42793		622	7.08015
623	9.16909		623	6.67748
624	8.94219		624	6.98333
625	9.48044		625	6.88946
626	9.58578		626	6.93691
627	9.37919		627	7.06488
628	9.17325		628	6.78516
629	9.02787		629	6.78156
630	9.41864		630	6.9374
631	8.98563		631	6.69906
632	9.35802		632	6.80701
633	9.05831		633	6.77786
634	9.41769		634	6.68836
635	9.33316		635	7.05626
636	9.12646		636	6.62484
637	9.59756		637	6.84423
638	9.29898		638	6.74785
639	9.09418		639	6.75283
640	9.85134		640	6.70828
641	9.3605		641	6.47367
642	8.73601		642	6.64004
643	9.36198		643	6.8814
644	9.77354		644	6.85929
645	9.77843		645	6.64087
646	9.67703		646	6.68444
647	8.95008		647	7.14951
648	10.1759		648	6.85187
649	9.36637		649	6.39615
650	10.2273		650	6.72783
651	9.51571		651	6.82153
652	8.62388		652	6.66926
653	9.44809		653	6.63501
654	9.11677		654	6.62361
655	9.67648		655	6.71489
656	9.29807		656	6.7114
657	9.55622		657	6.65624
658	9.26519		658	6.97696
659	9.95094		659	6.96307
660	9.39731		660	6.73311
661	9.74777		661	6.921
662	9.54445		662	6.69774
663	9.75181		663	6.95009
664	9.84495		664	6.9211
665	9.50295		665	6.94857
666	9.60052		666	6.75736
667	9.57824		667	6.86414
668	9.39803		668	6.7
669	9.77031		669	6.72231
670	9.57842		670	6.84086
671	9.58204		671	6.81197
672	9.19122		672	6.88409
673	9.241		673	6.66232
674	9.60742		674	6.60743
675	9.71324		675	6.99769
676	9.9057		676	6.63312
677	9.98531		677	6.73707
678	9.74817		678	6.58551
679	9.94616		679	6.84683
680	9.32719		680	6.59875
681	9.60122		681	6.7447
682	9.85766		682	6.69328
683	9.72352		683	6.62347
684	9.52445		684	6.92277
685	9.1003		685	6.61627
686	9.46554		686	6.69525
687	8.94568		687	6.58423
688	9.6369		688	6.40718
689	9.46249		689	6.87485
690	9.11696		690	6.7471
691	9.41687		691	6.94115
692	9.31771		692	7.12312
693	9.57094		693	6.65363
694	9.33199		694	6.78983
695	9.45343		695	6.82304
696	9.2082		696	6.75738
697	9.54897		697	6.96246
698	9.03625		698	7.07826
699	9.2016		699	6.87107
700	8.87112		700	6.58981
701	8.82408		701	6.74237
702	9.03323		702	6.63373
703	9.47763		703	6.97587
704	9.06883		704	6.8393
705	9.14814		705	6.57325
706	8.71576		706	6.74558
707	8.66818		707	6.62492
708	8.15286		708	6.75327
709	8.19988		709	6.81059
710	8.85963		710	6.55684
711	8.55552		711	6.61967
712	8.55109		712	6.9842
713	8.5262		713	7.16009
714	8.57643		714	6.76913
715	8.66417		715	6.51401
716	8.33019		716	6.99327
717	8.64675		717	6.73954
718	8.39566		718	6.84085
719	8.98315		719	6.79389
720	8.65983		720	6.69634
721	8.46377		721	6.82443
722	9.0271		722	6.64847
723	8.92524		723	6.93322
724	8.53745		724	6.90771
725	8.90199		725	6.50452
726	8.69437		726	6.83683
727	8.79773		727	6.60552
728	9.04538		728	6.65215
729	8.66417		729	6.67181
730	8.83095		730	7.06516
731	8.91926		731	6.47711
732	9.16028		732	7.0299
733	9.64181		733	6.87534
734	9.13491		734	7.21047
735	8.81739		735	6.71599
736	8.80535		736	6.57502
737	9.47621		737	6.7727
738	9.31427		738	6.84782
739	9.04741		739	6.89326
740	9.18754		740	6.84092
741	9.00262		741	6.97364
742	9.33722		742	6.52973
743	8.74438		743	7.08434
744	9.31637		744	6.83809
745	9.31245		745	6.86883
746	10.1999		746	6.78086
747	9.43042		747	6.75818
748	9.41519		748	6.82559
749	8.89967		749	6.73727
750	8.85832		750	6.84557
751	9.0878		751	6.79574
752	9.17879		752	6.77234
753	8.82597		753	6.8365
754	9.13275		754	6.70847
755	9.43923		755	6.8276
756	9.38198		756	6.95877
757	9.18604		757	6.88378
758	9.74171		758	6.76342
759	10.0854		759	6.46246
760	9.57111		760	6.52175
761	8.78382		761	6.32263
762	9.63482		762	6.68401
763	8.8914		763	6.66557
764	9.328		764	6.76473
765	9.0191		765	6.41462
766	9.27619		766	6.92139
767	9.34673		767	6.78282
768	9.22811		768	6.7631
769	9.41763		769	6.80079
770	9.12751		770	6.87406
771	9.75442		771	6.95529
772	9.57641		772	7.3009
773	9.55928		773	6.83656
774	10.2283		774	6.85788
775	10.6829		775	6.44499
776	9.4625		776	7.28435
777	8.85474		777	6.79968
778	9.37528		778	6.6985
779	9.43577		779	6.8796
780	8.95904		780	6.63967
781	9.79945		781	6.8614
782	9.59173		782	6.59971
783	8.83212		783	6.67666
784	9.9103		784	6.91642
785	9.63836		785	6.70699
786	9.80525		786	6.47418
787	9.61664		787	6.84165
788	9.35779		788	7.10475
789	9.32868		789	6.51791
790	10.1889		790	6.63084
791	9.76731		791	7.05113
792	9.20694		792	7.01228
793	9.25076		793	6.60675
794	9.11403		794	7.00669
795	8.91363		795	7.02079
796	9.69237		796	6.86928
797	9.22168		797	6.79439
798	9.24876		798	6.63314
799	9.16832		799	6.43249
800	9.88171		800	6.8611
801	9.39899		801	6.71539
802	9.43336		802	6.82157
803	9.54791		803	7.14768
804	9.18602		804	6.81592
805	9.40767		805	6.89308
806	9.70563		806	6.96874
807	8.61686		807	6.5225
808	9.93099		808	7.06752
809	9.34218		809	7.07778
810	9.63517		810	6.71536
811	9.40363		811	6.91884
812	9.47392		812	7.08138
813	9.34263		813	6.80959
814	9.43029		814	6.90541
815	9.43488		815	6.8856
816	9.36765		816	7.19107
817	8.61635		817	6.98428
818	9.38623		818	6.78523
819	9.59657		819	7.17545
820	9.41939		820	7.26506
821	9.74472		821	6.90856
822	9.51625		822	7.18976
823	9.71404		823	7.15469
824	9.72431		824	7.21205
825	9.01895		825	7.00456
826	9.05739		826	7.37643
827	9.30976		827	6.85762
828	9.54659		828	6.90546
829	8.86122		829	6.98766
830	9.57732		830	7.1921
831	9.50945		831	7.21097
832	9.38667		832	7.1986
833	9.57492		833	6.91579
834	9.38011		834	7.01698
835	9.14153		835	7.23012
836	9.03		836	7.19229
837	9.62088		837	6.66287
838	8.94825		838	6.93438
839	8.77514		839	6.92203
840	9.36229		840	7.2843
841	9.40734		841	7.18559
842	9.01455		842	6.85634
843	9.12863		843	7.30464
844	9.18357		844	6.95786
845	9.09366		845	6.93858
846	9.53631		846	7.04455
847	9.45121		847	7.06162
848	9.01229		848	7.29944
849	9.1389		849	7.56425
850	9.29043		850	7.38543
851	9.4352		851	7.36676
852	9.08888		852	6.8487
853	10.0495		853	7.29939
854	8.91678		854	7.4075
855	9.04766		855	7.14655
856	8.92073		856	7.26023
857	9.35523		857	7.13312
858	9.92959		858	6.59903
859	8.69736		859	7.43909
860	9.36609		860	6.97906
861	8.56779		861	7.30899
862	9.50582		862	6.78555
863	9.48275		863	6.59951
864	9.64707		864	6.9246
865	9.62468		865	7.10677
866	8.95522		866	6.9421
867	9.23799		867	6.95449
868	9.14906		868	6.61536
869	8.95513		869	6.9547
870	9.07991		870	6.98733
871	9.99437		871	6.97125
872	9.17944		872	6.82546
873	8.50941		873	7.07645
874	9.63563		874	7.33054
875	9.10416		875	7.28472
876	8.64466		876	7.14552
877	9.03902		877	6.91269
878	9.26539		878	7.26095
879	9.33386		879	6.73651
880	9.0223		880	7.34692
881	8.50353		881	7.27015
882	9.48304		882	6.88326
883	8.89197		883	7.21927
884	8.44242		884	7.1935
885	9.5191		885	6.81158
886	9.59163		886	7.47603
887	9.18283		887	7.59231
888	9.28068		888	7.45904
889	9.80501		889	7.48224
890	8.87956		890	7.45574
891	9.5638		891	7.43883
892	8.92887		892	7.23631
893	9.30109		893	7.42762
894	8.89436		894	7.20511
895	9.18043		895	7.56254
896	9.49149		896	7.19801
897	9.87229		897	6.87889
898	8.80332		898	7.12673
899	9.16938		899	7.34216
900	8.79203		900	6.99095
901	8.80365		901	7.46698
902	9.75383		902	7.25381
903	8.619		903	7.26875
904	9.1664		904	7.26048
905	9.33173		905	7.76794
906	8.92885		906	7.16352
907	9.52116		907	6.919
908	9.1792		908	7.13646
909	9.69063		909	7.14212
910	9.71512		910	7.64012
911	9.27626		911	7.26779
912	9.21182		912	6.81958
913	9.68498		913	7.74259
914	9.79588		914	7.43368
915	10.0911		915	7.25105
916	9.5599		916	7.74274
917	9.99239		917	7.04584
918	9.55271		918	7.51992
919	9.4888		919	7.10605
920	9.27755		920	7.38499
921	8.64022		921	7.0948
922	9.64699		922	7.20873
923	9.43365		923	6.69971
924	8.52392		924	6.83601
925	9.34762		925	6.57886
926	8.52328		926	6.76687
927	9.63798		927	6.61508
928	9.74916		928	6.4677
929	8.83761		929	6.65114
930	10.0216		930	6.88222
931	9.20379		931	6.7989
932	9.65556		932	6.84822
933	9.01486		933	6.59003
934	9.04003		934	6.8543
935	8.79212		935	7.10832
936	8.67774		936	6.82008
937	8.818		937	6.60762
938	8.81781		938	6.77547
939	9.01292		939	6.83619
940	8.76809		940	6.95158
941	9.56098		941	6.8275
942	9.08166		942	7.11064
943	8.36921		943	6.98102
944	8.55708		944	7.13898
945	8.57014		945	6.54819
946	9.10122		946	6.75401
947	9.40304		947	6.73527
948	8.43239		948	7.01452
949	9.13632		949	6.7117
950	9.00777		950	6.99683
951	9.36133		951	6.71102
952	9.54431		952	6.92893
953	8.55092		953	6.85993
954	8.84068		954	6.41895
955	8.77615		955	6.7119
956	9.0194		956	6.85461
957	8.84519		957	6.78892
958	8.89062		958	6.81905
959	8.27083		959	6.87564
960	9.20566		960	6.84314
961	9.22475		961	6.73783
962	8.85466		962	6.88291
963	8.94816		963	6.76587
964	8.71307		964	6.75797
965	9.19703		965	6.57084
966	9.32165		966	6.79848
967	8.39436		967	6.60393
968	8.73287		968	6.73941
969	8.91672		969	6.99588
970	9.07946		970	7.23446
971	9.10317		971	6.86368
972	7.97923		972	7.03448
973	8.45338		973	6.79991
974	8.71653		974	6.60069
975	9.35449		975	6.83997
976	8.52944		976	6.73834
977	8.70097		977	6.75329
978	8.71646		978	6.6693
979	9.00632		979	6.71851
980	8.95053		980	6.65056
981	8.54705		981	6.86452
982	9.33491		982	6.53941
983	9.34082		983	6.48824
984	9.17746		984	6.42516
985	8.80701		985	6.7296
986	8.94124		986	6.47125
987	8.25687		987	6.68514
988	8.77723		988	6.90364
989	9.05918		989	6.81188
990	9.30955		990	6.97351
991	8.82		991	6.77019
992	8.61445		992	6.79688
993	9.95209		993	6.71114
994	9.325		994	7.07655
995	8.95921		995	7.1143
996	9.11508		996	6.57734
997	9.31662		997	7.2368
998	9.1255		998	6.71239
999	9.66561		999	6.71189
1000	9.08396		1000	6.78239
1001	9.32514		1001	6.80884
1002	9.34031		1002	6.85176
1003	8.50332		1003	6.77401
1004	9.0355		1004	6.93157
1005	9.3259		1005	6.91668
1006	9.35728		1006	6.85787
1007	9.6952		1007	7.09888
1008	9.50676		1008	6.93962
1009	9.5098		1009	6.59472
1010	9.16444		1010	6.77504
1011	10.0372		1011	6.96528
1012	9.62531		1012	7.11823
1013	9.70243		1013	6.93554
1014	9.3269		1014	6.88026
1015	9.27181		1015	7.00279
1016	9.4971		1016	6.80372
1017	9.19565		1017	7.04816
1018	9.9933		1018	6.80616
1019	9.29158		1019	6.83755
1020	9.86662		1020	6.85311
1021	9.18935		1021	7.12611
1022	9.5212		1022	6.89232
1023	8.86759		1023	7.14502
1024	8.8468		1024	6.89471
1025	9.2956		1025	6.88638
1026	9.06187		1026	6.99833
1027	9.32492		1027	6.7995
1028	8.07879		1028	6.82346
1029	8.893		1029	7.06221
1030	8.8949		1030	6.81694
1031	9.57884		1031	6.89883
1032	9.42428		1032	7.08954
1033	8.86328		1033	6.62255
1034	8.95286		1034	6.87293
1035	8.96646		1035	6.87151
1036	8.61172		1036	6.81782
1037	9.04534		1037	6.75133
1038	8.83823		1038	6.51222
1039	8.69332		1039	6.96481
1040	8.96862		1040	6.98136
1041	8.87395		1041	7.0625
1042	8.48432		1042	6.36675
1043	9.2769		1043	6.77937
1044	8.8213		1044	6.82091
1045	8.35798		1045	6.80111
1046	8.64746		1046	6.7056
1047	8.19938		1047	6.95462
1048	9.12611		1048	6.73929
1049	8.93276		1049	6.738
1050	9.53486		1050	6.86392
1051	9.64578		1051	6.51893
1052	9.04609		1052	7.07344
1053	9.51882		1053	7.08871
1054	9.4735		1054	7.2269
1055	9.47519		1055	6.80376
1056	9.94968		1056	6.62654
1057	8.78086		1057	6.83875
1058	9.73419		1058	6.80745
1059	9.23914		1059	6.66397
1060	9.4276		1060	6.82258
1061	8.71609		1061	6.97335
1062	9.6002		1062	6.77047
1063	9.5626		1063	6.98634
1064	9.03944		1064	6.84185
1065	10.4916		1065	6.90999
1066	9.62273		1066	7.01148
1067	9.74517		1067	6.70881
1068	9.87557		1068	6.95743
1069	9.46102		1069	7.02917
1070	9.5197		1070	6.62806
1071	9.67648		1071	6.60126
1072	9.84492		1072	6.74176
1073	8.92587		1073	6.6808
1074	10.3761		1074	6.94388
1075	9.41475		1075	7.03301
1076	9.62855		1076	7.19351
1077	10.1077		1077	6.75306
1078	9.54053		1078	7.07137
1079	10.4879		1079	7.1997
1080	10.224		1080	6.58998
1081	9.02		1081	6.6782
1082	9.95696		1082	6.86792
1083	9.55908		1083	6.38807
1084	10.1124		1084	6.89317
1085	10.4337		1085	6.70023
1086	9.46309		1086	6.98892
1087	9.33136		1087	7.09164
1088	9.98857		1088	7.03519
1089	9.90014		1089	6.87003
1090	9.56054		1090	7.12775
1091	9.62556		1091	7.11043
1092	9.27241		1092	6.57676
1093	9.21512		1093	7.07772
1094	9.2042		1094	6.86864
1095	9.4571		1095	6.93896
1096	9.45013		1096	6.72786
1097	9.14814		1097	6.56904
1098	9.95665		1098	6.78865
1099	9.26726		1099	7.02344
1100	9.40287		1100	6.85298
1101	9.50821		1101	6.92004
1102	9.13261		1102	6.79636
1103	10.2682		1103	6.80754
1104	8.44364		1104	6.42673
1105	10.1639		1105	6.78474
1106	10.1689		1106	6.4905
1107	9.0854		1107	7.12602
1108	9.18261		1108	6.9845
1109	9.32608		1109	6.8757
1110	8.78931		1110	6.77071
1111	8.73382		1111	6.73092
1112	9.20994		1112	6.38083
1113	9.64122		1113	6.77888
1114	9.44215		1114	6.5824
1115	8.97237		1115	6.62526
1116	10.025		1116	6.81601
1117	9.46964		1117	6.83805
1118	10.0388		1118	6.79112
1119	9.77929		1119	6.61953
1120	9.38765		1120	6.49088
1121	8.90209		1121	6.62
1122	8.80975		1122	6.60658
1123	9.17923		1123	6.85478
1124	9.21215		1124	6.81463
1125	9.23572		1125	6.79127
1126	9.8686		1126	6.62661
1127	9.27642		1127	6.62339
1128	9.11564		1128	6.89342
1129	8.44074		1129	6.95964
1130	9.19746		1130	6.95361
1131	9.07026		1131	6.83956
1132	9.50991		1132	6.70688
1133	9.2415		1133	6.75098
1134	8.69874		1134	6.69331
1135	8.76211		1135	7.05741
1136	9.3038		1136	6.68379
1137	9.23518		1137	6.86584
1138	9.75042		1138	7.02719
1139	9.43761		1139	6.81256
1140	9.32717		1140	6.72769
1141	9.51095		1141	7.09139
1142	9.17367		1142	6.95662
1143	9.37893		1143	7.228
1144	9.29177		1144	6.84429
1145	8.59071		1145	6.90047
1146	9.42865		1146	6.79745
1147	9.32409		1147	6.76268
1148	9.61323		1148	6.88491
1149	9.6065		1149	6.81938
1150	9.52666		1150	6.71664
1151	9.29874		1151	6.93085
1152	9.28902		1152	6.91459
1153	9.17805		1153	6.86014
1154	8.93286		1154	6.37277
1155	9.81718		1155	6.80585
1156	8.76021		1156	6.60757
1157	9.43333		1157	6.69183
1158	9.01155		1158	7.33898
1159	9.43937		1159	7.16933
1160	9.18018		1160	6.96567
1161	9.00702		1161	6.79536
1162	8.70005		1162	6.69183
1163	8.54796		1163	6.61378
1164	9.2905		1164	6.81537
1165	9.07017		1165	7.01215
1166	9.06095		1166	6.96792
1167	8.63438		1167	6.67959
1168	9.18834		1168	6.70858
1169	9.21743		1169	6.60811
1170	8.93499		1170	6.76598
1171	9.50798		1171	6.80083
1172	9.40565		1172	6.69475
1173	9.32711		1173	6.79009
1174	8.29176		1174	6.62667
1175	9.38049		1175	6.79537
1176	8.78296		1176	6.65973
1177	9.0305		1177	6.85009
1178	8.86411		1178	6.59225
1179	8.9826		1179	6.91629
1180	8.81613		1180	6.82134
1181	8.22575		1181	6.99477
1182	8.20677		1182	6.78279
1183	8.97466		1183	6.85062
1184	9.15112		1184	6.82954
1185	8.3022		1185	6.68147
1186	9.11607		1186	6.95077
1187	8.70063		1187	6.99131
1188	8.70411		1188	6.84483
1189	8.94468		1189	6.87805
1190	8.86962		1190	6.88075
1191	8.92855		1191	7.03434
1192	8.84813		1192	6.76146
1193	8.98217		1193	6.85843
1194	9.03577		1194	7.0793
1195	8.41968		1195	6.93176
1196	9.37172		1196	7.27191
1197	9.33091		1197	6.88478
1198	8.9464		1198	7.11864
1199	8.76976		1199	6.96978
1200	9.19791		1200	6.65927
1201	9.09319		1201	6.62411
1202	9.23857		1202	6.92749
1203	8.43367		1203	6.89408
1204	9.02597		1204	6.80637
1205	9.50061		1205	7.39525
1206	8.89715		1206	7.0196
1207	8.52259		1207	7.13623
1208	9.07785		1208	6.68353
1209	9.35045		1209	6.69715
1210	9.66398		1210	7.3094
1211	9.32702		1211	7.1123
1212	8.82503		1212	7.13245
1213	8.63183		1213	6.97833
1214	9.90392		1214	6.93988
1215	9.45816		1215	6.7971
1216	8.95099		1216	7.13244
1217	9.32788		1217	7.07263
1218	9.04253		1218	6.87376
1219	8.82928		1219	7.14473
1220	8.37121		1220	7.18894
1221	9.61664		1221	6.8147
1222	8.8232		1222	6.8337
1223	9.70077		1223	7.25039
1224	8.96952		1224	7.20271
1225	9.05648		1225	7.19181
1226	9.05677		1226	6.98495
1227	8.96493		1227	6.67573
1228	9.02532		1228	6.6847
1229	9.44535		1229	6.93382
1230	8.5005		1230	6.93114
1231	9.23299		1231	6.79715
1232	9.39152		1232	6.89994
1233	8.99224		1233	7.0266
1234	9.2974		1234	6.81514
1235	8.80945		1235	6.69419
1236	8.6948		1236	6.84205
1237	8.84994		1237	6.96817
1238	9.34732		1238	7.18315
1239	9.1349		1239	7.06749
1240	8.8756		1240	6.87056
1241	9.06702		1241	6.85102
1242	8.3983		1242	6.89892
1243	9.15157		1243	6.84712
1244	8.61264		1244	7.04201
1245	8.84989		1245	7.33318
1246	9.17726		1246	7.31646
1247	8.81143		1247	6.7317
1248	8.82866		1248	6.76564
1249	7.50333		1249	6.7001
1250	7.63589		1250	6.76586
1251	7.71964		1251	6.79228
1252	8.1479		1252	6.6885
1253	8.52387		1253	6.67944
1254	8.24224		1254	6.78907
1255	7.81901		1255	6.64629
1256	7.97177		1256	6.76677
1257	8.24034		1257	6.94862
1258	8.10734		1258	6.94393
1259	7.99113		1259	6.6729
1260	8.38582		1260	6.61792
1261	8.12503		1261	6.46695
1262	8.47725		1262	7.16029
1263	8.18598		1263	6.78758
1264	7.62745		1264	6.62966
1265	8.23164		1265	7.01332
1266	7.80368		1266	6.8605
1267	7.54689		1267	6.97207
1268	7.65444		1268	6.98766
1269	7.64011		1269	6.69567
1270	8.33562		1270	6.94452
1271	7.65425		1271	6.76493
1272	7.92623		1272	6.94418
1273	8.35451		1273	6.56492
1274	7.7514		1274	6.7811
1275	8.02487		1275	6.89079
1276	8.00455		1276	6.77298
1277	7.93243		1277	6.67618
1278	7.80061		1278	6.60043
1279	7.34472		1279	6.65363
1280	7.87583		1280	6.99659
1281	7.87977		1281	6.80062
1282	8.32499		1282	6.83296
1283	7.9737		1283	6.78127
1284	7.94843		1284	6.89542
1285	8.06994		1285	6.89464
1286	7.76805		1286	6.60454
1287	7.95862		1287	6.75069
1288	8.15145		1288	6.90398
1289	7.51012		1289	6.59743
1290	8.04225		1290	6.73894
1291	8.12457		1291	6.8865
1292	7.97966		1292	6.75137
1293	8.26164		1293	6.74661
1294	8.2528		1294	6.86158
1295	7.74956		1295	6.83228
1296	7.19427		1296	6.72302
1297	7.87949		1297	6.81778
1298	8.55185		1298	6.85062
1299	8.14614		1299	6.7731
1300	8.41203		1300	6.80017
1301	7.86174		1301	6.5319
1302	8.08915		1302	6.67154
1303	7.41274		1303	7.03053
1304	7.94764		1304	6.98495
1305	8.09417		1305	6.63317
1306	7.75657		1306	6.75959
1307	7.97701		1307	6.58837
1308	8.45973		1308	6.6334
1309	8.0981		1309	6.65866
1310	8.30886		1310	7.06905
1311	8.76875		1311	7.09624
1312	9.20431		1312	6.6661
1313	9.0343		1313	6.97121
1314	8.5452		1314	6.54309
1315	8.82332		1315	6.66962
1316	9.72681		1316	6.54885
1317	9.00336		1317	6.62265
1318	8.31893		1318	6.57772
1319	9.25524		1319	6.90906
1320	9.02966		1320	6.67101
1321	8.64023		1321	6.68384
1322	8.21534		1322	7.23103
1323	9.1639		1323	6.80199
1324	8.73027		1324	6.8385
1325	8.44232		1325	6.85822
1326	8.36698		1326	6.63926
1327	8.44852		1327	6.75988
1328	8.56453		1328	6.62959
1329	8.15348		1329	6.74727
1330	8.48371		1330	6.67575
1331	8.94889		1331	7.29319
1332	8.51179		1332	6.53824
1333	9.37559		1333	6.63192
1334	8.24981		1334	6.79188
1335	7.70717		1335	6.64666
1336	8.58643		1336	6.97307
1337	8.27856		1337	6.60214
1338	8.40215		1338	6.86834
1339	9.3238		1339	6.55679
1340	9.00322		1340	6.90862
1341	8.59621		1341	6.87236
1342	9.13979		1342	6.83578
1343	8.4729		1343	6.56435
1344	10.2229		1344	6.82002
1345	8.16545		1345	6.7481
1346	8.18745		1346	6.81961
1347	7.82044		1347	7.09334
1348	8.18347		1348	6.91897
1349	8.12914		1349	6.72106
1350	7.5785		1350	6.82017
1351	8.00773		1351	6.62322
1352	8.58254		1352	6.88647
1353	7.89361		1353	6.74381
1354	8.45326		1354	6.91773
1355	8.43131		1355	6.6818
1356	8.42398		1356	6.80489
1357	8.30666		1357	6.64385
1358	8.30397		1358	6.62466
1359	8.2044		1359	6.90627
1360	8.27018		1360	6.95918
1361	7.86691		1361	6.81638
1362	8.40612		1362	7.32849
1363	8.79783		1363	6.85929
1364	8.32222		1364	6.77027
1365	8.43279		1365	7.1067
1366	8.08328		1366	7.01389
1367	8.10345		1367	6.90385
1368	8.4691		1368	6.65601
1369	8.01164		1369	6.80292
1370	7.98583		1370	6.86005
1371	8.14147		1371	6.64542
1372	8.30881		1372	7.4783
1373	7.93044		1373	6.89746
1374	7.68125		1374	6.78783
1375	7.99313		1375	6.9037
1376	8.18342		1376	6.97251
1377	8.09291		1377	6.51141
1378	7.61365		1378	6.57289
1379	8.60665		1379	7.40421
1380	8.00254		1380	6.83387
1381	7.67567		1381	6.59576
1382	8.46514		1382	6.8174
1383	8.10371		1383	6.79115
1384	7.53343		1384	7.09415
1385	8.59573		1385	7.25205
1386	8.21661		1386	7.37645
1387	7.43424		1387	6.93283
1388	7.66615		1388	6.74989
1389	8.17513		1389	7.16072
1390	8.22666		1390	7.14583
1391	8.23946		1391	6.97626
1392	8.00353		1392	6.796
1393	7.98092		1393	6.8946
1394	8.16691		1394	6.57962
1395	7.93703		1395	6.75496
1396	8.4664		1396	6.96857
1397	8.20726		1397	7.12237
1398	8.21064		1398	7.31764
1399	8.46015		1399	6.74013
1400	8.03917		1400	6.52929
1401	7.97722		1401	6.86282
1402	8.18752		1402	6.75525
1403	8.55805		1403	7.00632
1404	8.26054		1404	6.72023
1405	7.57121		1405	6.71619
1406	8.37742		1406	7.15404
1407	8.01554		1407	6.58578
1408	7.88889		1408	6.74275
1409	7.5974		1409	6.85722
1410	7.88957		1410	7.06915
1411	7.81584		1411	6.85079
1412	8.32624		1412	6.73227
1413	7.96275		1413	6.73763
1414	7.73397		1414	6.79365
1415	7.93028		1415	6.79515
1416	7.96848		1416	7.06898
1417	7.52716		1417	6.69806
1418	7.43051		1418	6.54034
1419	8.11489		1419	6.58641
1420	7.61542		1420	6.5152
1421	7.39587		1421	6.91835
1422	8.05884		1422	6.80452
1423	7.56772		1423	6.88057
1424	7.04742		1424	6.8466
1425	8.00716		1425	6.56375
1426	7.56675		1426	6.93012
1427	7.84512		1427	6.98137
1428	7.41962		1428	6.51235
1429	7.67797		1429	6.79407
1430	7.89727		1430	6.55539
1431	7.7268		1431	6.69709
1432	7.54892		1432	7.36346
1433	7.87854		1433	6.6592
1434	7.44842		1434	6.82267
1435	8.0955		1435	6.7216
1436	7.9813		1436	6.75882
1437	7.17414		1437	6.73391
1438	8.05378		1438	6.67955
1439	7.84754		1439	6.73684
1440	8.28758		1440	7.08662
1441	7.46726		1441	6.71391
1442	7.67598		1442	6.73666
1443	7.21733		1443	6.84505
1444	7.82882		1444	6.48553
1445	7.06722		1445	6.85776
1446	7.43773		1446	6.86252
1447	7.68737		1447	6.60727
1448	7.93186		1448	6.82516
1449	7.66138		1449	6.61028
1450	7.43416		1450	6.68456
1451	7.9323		1451	6.93593
1452	7.98228		1452	6.82627
1453	7.33805		1453	6.90796
1454	7.65763		1454	6.9159
1455	7.70357		1455	7.02814
1456	7.94568		1456	6.48133
1457	7.79863		1457	6.92077
1458	8.51832		1458	6.98823
1459	8.21183		1459	7.26672
1460	8.17468		1460	7.24656
1461	8.02448		1461	7.04324
1462	7.19656		1462	7.05249
1463	7.52441		1463	7.21069
1464	7.8787		1464	6.88039
1465	7.65734		1465	7.01772
1466	7.79171		1466	6.97824
1467	7.43566		1467	6.86857
1468	7.46255		1468	6.97866
1469	7.47959		1469	6.85847
1470	8.17053		1470	7.09326
1471	8.7999		1471	6.92529
1472	8.2133		1472	7.18664
1473	8.3836		1473	6.53459
1474	8.23729		1474	6.9715
1475	7.52848		1475	6.84052
1476	8.05928		1476	6.86993
1477	7.71345		1477	6.53376
1478	8.23012		1478	6.88323
1479	8.08483		1479	6.74225
1480	7.70759		1480	6.71557
1481	7.78343		1481	6.57806
1482	7.63394		1482	6.81446
1483	8.25814		1483	6.80472
1484	8.03944		1484	6.93338
1485	8.23149		1485	6.8619
1486	9.02877		1486	6.76353
1487	9.05647		1487	6.64851
1488	9.38435		1488	6.85614
1489	8.60392		1489	7.09218
1490	8.8354		1490	6.80836
1491	8.61339		1491	6.80895
1492	9.11767		1492	6.8511
1493	8.26019		1493	6.60765
1494	9.04763		1494	6.76687
1495	9.1502		1495	6.70331
1496	8.56655		1496	6.64708
1497	8.65486		1497	6.85832
1498	8.55668		1498	6.73713
1499	9.37579		1499	6.90705
1500	8.75965		1500	6.81703
1501	8.93568		1501	7.10032
1502	8.61833		1502	6.69577
1503	9.33009		1503	6.75025
1504	8.50912		1504	6.95329
1505	8.57781		1505	6.82621
1506	8.63546		1506	7.03931
1507	8.84433		1507	6.61561
1508	9.31579		1508	6.92424
1509	9.35754		1509	6.73489
1510	8.55587		1510	6.63977
1511	8.95131		1511	6.78344
1512	8.47462		1512	6.60594
1513	9.36221		1513	6.72695
1514	8.56223		1514	6.74844
1515	9.15077		1515	6.73421
1516	8.66655		1516	6.9557
1517	7.56217		1517	6.40473
1518	8.83417		1518	6.78323
1519	8.94714		1519	6.67413
1520	8.62333		1520	6.63887
1521	8.33216		1521	6.86337
1522	8.31825		1522	7.00093
1523	8.75022		1523	6.64667
1524	8.23304		1524	6.80295
1525	8.09969		1525	6.52519
1526	8.54926		1526	7.07266
1527	8.17664		1527	6.50549
1528	8.29289		1528	6.68696
1529	8.4042		1529	7.03332
1530	9.02804		1530	6.72562
1531	8.38894		1531	6.8515
1532	8.63383		1532	6.68006
1533	8.49369		1533	6.73598
1534	8.39792		1534	7.01313
1535	8.81127		1535	6.80303
1536	9.20682		1536	6.5133
1537	8.44976		1537	6.90313
1538	8.05302		1538	6.71715
1539	8.33955		1539	6.94143
1540	8.12109		1540	6.77028
1541	8.09324		1541	6.65427
1542	8.90139		1542	6.57643
1543	9.05906		1543	6.84982
1544	8.16161		1544	6.66162
1545	8.61047		1545	6.71924
1546	7.96778		1546	6.70216
1547	9.2451		1547	6.51016
1548	8.49141		1548	6.60828
1549	8.94468		1549	6.60593
1550	8.24288		1550	6.72207
1551	8.4289		1551	7.24533
1552	9.05544		1552	6.96245
1553	8.5345		1553	6.82049
1554	8.59768		1554	6.6793
1555	8.13688		1555	6.94923
1556	8.55966		1556	6.6867
1557	8.86198		1557	6.52631
1558	8.16099		1558	6.84601
1559	9.02306		1559	6.58635
1560	8.90943		1560	6.80053
1561	8.85613		1561	6.7484
1562	8.75945		1562	7.04357
1563	7.85316		1563	6.84458
1564	8.3624		1564	6.67608
1565	8.00786		1565	6.93348
1566	8.51334		1566	6.84866
1567	8.69821		1567	6.74533
1568	8.59191		1568	6.82499
1569	8.8381		1569	6.59595
1570	8.5034		1570	6.44374
1571	8.78724		1571	6.76659
1572	8.79632		1572	6.68222
1573	8.71972		1573	6.56366
1574	8.38265		1574	6.72319
1575	8.7737		1575	6.68042
1576	7.73049		1576	6.76769
1577	8.3149		1577	6.75411
1578	8.61108		1578	6.88694
1579	8.5341		1579	7.03941
1580	8.91346		1580	6.83124
1581	8.48994		1581	6.62787
1582	8.44493		1582	6.8619
1583	8.93392		1583	6.71508
1584	8.29194		1584	6.824
1585	8.6876		1585	6.69995
1586	7.95294		1586	6.81775
1587	9.16964		1587	6.88181
1588	9.29629		1588	6.78575
1589	8.74262		1589	6.76737
1590	8.00364		1590	6.8394
1591	7.76117		1591	6.64937
1592	8.53417		1592	6.60353
1593	8.12926		1593	6.61401
1594	8.38317		1594	6.57058
1595	7.84701		1595	6.78615
1596	8.79414		1596	6.83034
1597	7.73143		1597	6.82634
1598	9.09368		1598	6.76491
1599	8.56506		1599	6.72705
1600	9.03309		1600	6.90165
1601	8.38099		1601	6.77594
1602	8.77676		1602	6.76307
1603	8.90761		1603	6.92291
1604	8.91432		1604	6.87188
1605	8.17622		1605	6.35918
1606	9.0638		1606	6.92106
1607	8.13453		1607	6.89392
1608	8.71543		1608	6.66291
1609	8.12015		1609	6.52615
1610	8.32183		1610	6.59861
1611	8.74558		1611	6.6563
1612	8.97893		1612	6.74026
1613	9.80925		1613	6.98409
1614	8.32647		1614	6.50108
1615	8.57965		1615	6.90317
1616	8.71998		1616	7.13707
1617	9.16411		1617	6.79472
1618	8.38591		1618	6.61039
1619	8.70587		1619	6.88871
1620	9.46843		1620	6.90051
1621	8.91674		1621	7.10004
1622	9.01708		1622	6.84886
1623	8.6743		1623	6.8419
1624	8.18809		1624	6.72319
1625	8.68962		1625	6.77052
1626	8.77944		1626	6.66005
1627	8.28209		1627	7.01813
1628	8.69721		1628	6.72992
1629	8.37719		1629	6.90258
1630	8.43718		1630	7.21676
1631	7.9598		1631	6.65669
1632	7.92293		1632	6.92698
1633	8.29077		1633	6.59625
1634	8.72471		1634	6.71559
1635	8.25322		1635	6.93181
1636	7.6892		1636	6.53861
1637	8.0351		1637	6.77475
1638	8.1111		1638	6.71637
1639	8.56219		1639	6.9937
1640	8.00525		1640	7.76428
1641	8.39956		1641	6.94657
1642	8.39496		1642	7.09883
1643	8.34876		1643	6.94369
1644	8.13339		1644	7.14783
1645	7.74031		1645	6.71714
1646	7.87963		1646	6.80829
1647	8.57736		1647	6.77125
1648	7.77766		1648	7.11053
1649	7.66896		1649	7.0948
1650	8.53009		1650	6.98644
1651	7.73273		1651	6.79922
1652	8.26833		1652	6.86061
1653	7.54806		1653	6.89975
1654	8.00318		1654	6.90318
1655	7.76915		1655	7.0408
1656	7.88141		1656	6.869
1657	8.25521		1657	7.49733
1658	8.44609		1658	7.31361
1659	7.84359		1659	6.86381
1660	8.42265		1660	6.67034
1661	8.43705		1661	6.88388
1662	9.33865		1662	7.65437
1663	7.7821		1663	7.12266
1664	8.3376		1664	7.2836
1665	8.57746		1665	7.42733
1666	8.48033		1666	7.30932
1667	8.19182		1667	6.83722
1668	8.32486		1668	6.91458
1669	8.56244		1669	6.90051
1670	9.09629		1670	6.66178
1671	8.44477		1671	6.92735
1672	8.13265		1672	6.53248
1673	8.66621		1673	7.0247
1674	8.25726		1674	7.03055
1675	8.78648		1675	7.01203
1676	8.46273		1676	6.87277
1677	9.25416		1677	6.81445
1678	8.05646		1678	6.91179
1679	9.52517		1679	6.73285
1680	8.72427		1680	6.53163
1681	9.43557		1681	7.25434
1682	8.26536		1682	7.06306
1683	9.2396		1683	6.48036
1684	8.75636		1684	6.73505
1685	7.8081		1685	6.70852
1686	8.30353		1686	6.79742
1687	7.8113		1687	6.84914
1688	8.04671		1688	7.11079
1689	9.15249		1689	6.75411
1690	8.11915		1690	6.71093
1691	8.48266		1691	7.15955
1692	8.13803		1692	6.99055
1693	8.75504		1693	6.77228
1694	8.52204		1694	6.85364
1695	8.64695		1695	6.96074
1696	9.26295		1696	7.01463
1697	8.67576		1697	6.86206
1698	9.61099		1698	6.9666
1699	8.74441		1699	6.9713
1700	8.78748		1700	6.89374
1701	9.05456		1701	6.87801
1702	8.31001		1702	7.42207
1703	8.43958		1703	7.12045
1704	8.73036		1704	6.86142
1705	9.05514		1705	6.78107
1706	8.60223		1706	6.9579
1707	8.1309		1707	7.06114
1708	9.06756		1708	6.59997
1709	8.94456		1709	7.06283
1710	8.56748		1710	6.86363
1711	9.17477		1711	6.56254
1712	9.05876		1712	7.06769
1713	9.04322		1713	6.54451
1714	8.418		1714	6.88058
1715	8.71679		1715	6.76648
1716	8.66525		1716	6.71485
1717	8.10032		1717	6.69041
1718	8.87647		1718	6.88354
1719	8.00888		1719	6.58762
1720	8.44319		1720	6.91752
1721	8.24014		1721	6.76433
1722	8.33201		1722	6.62992
1723	8.1222		1723	6.85094
1724	8.14469		1724	6.74582
1725	8.27356		1725	6.71781
1726	8.26476		1726	6.75007
1727	7.99191		1727	6.97425
1728	9.59843		1728	6.96587
1729	9.28028		1729	7.14609
1730	9.48294		1730	6.77272
1731	9.3286		1731	6.722
1732	8.24467		1732	6.71262
1733	8.36285		1733	6.81012
1734	9.5759		1734	7.06839
1735	8.71436		1735	7.50953
1736	9.38829		1736	6.85929
1737	9.58605		1737	6.99647
1738	9.22408		1738	6.75121
1739	9.3096		1739	7.03196
1740	9.52189		1740	6.88793
1741	9.48316		1741	6.79746
1742	9.83398		1742	7.0687
1743	8.7401		1743	6.82564
1744	9.62435		1744	6.57058
1745	8.99439		1745	6.82863
1746	8.87086		1746	6.92417
1747	9.43041		1747	6.73833
1748	8.76231		1748	7.19938
1749	8.72195		1749	6.68259
1750	8.96223		1750	6.71422
1751	9.22136		1751	6.79928
1752	9.26255		1752	7.20412
1753	8.28938		1753	6.70761
1754	8.95275		1754	6.89594
1755	8.76482		1755	6.76411
1756	8.47003		1756	6.99909
1757	9.1647		1757	6.90472
1758	9.09739		1758	6.55855
1759	8.76666		1759	7.02409
1760	8.86185		1760	6.98087
1761	8.5473		1761	6.61854
1762	9.35479		1762	6.88541
1763	9.17719		1763	6.64121
1764	8.64647		1764	6.75297
1765	8.30388		1765	8.01993
1766	8.94072		1766	7.91544
1767	8.84172		1767	8.22977
1768	8.80024		1768	7.67131
1769	8.47851		1769	6.73293
1770	8.64493		1770	6.91721
1771	8.587		1771	6.7624
1772	8.67197		1772	6.71497
1773	8.76961		1773	6.68545
1774	8.90564		1774	6.7641
1775	8.62659		1775	6.70847
1776	9.06019		1776	6.74043
1777	8.69159		1777	6.5853
1778	8.79301		1778	6.87392
1779	8.29064		1779	6.7509
1780	8.00867		1780	6.87526
1781	8.55422		1781	6.77324
1782	8.52602		1782	6.97385
1783	8.94154		1783	7.20556
1784	9.15137		1784	6.87385
1785	9.29377		1785	6.88517
1786	8.68119		1786	6.48215
1787	9.11576		1787	6.88097
1788	8.52081		1788	6.67116
1789	8.99681		1789	6.65073
1790	8.73738		1790	6.79312
1791	8.6686		1791	6.78875
1792	8.94324		1792	6.84046
1793	8.90162		1793	7.23358
1794	8.66503		1794	6.77059
1795	8.96238		1795	6.97174
1796	9.02357		1796	6.85309
1797	8.48151		1797	6.79301
1798	9.19313		1798	6.71802
1799	8.98056		1799	6.72244
1800	8.88431		1800	6.80013
1801	8.3638		1801	6.66922
1802	7.92484		1802	6.70751
1803	8.88335		1803	6.85342
1804	9.08441		1804	6.65542
1805	8.01004		1805	7.1634
1806	9.1149		1806	6.84354
1807	9.13385		1807	6.89271
1808	8.98839		1808	6.59181
1809	8.64034		1809	6.91823
1810	8.25251		1810	6.8721
1811	9.16145		1811	6.94424
1812	8.28181		1812	6.87443
1813	8.69436		1813	6.91243
1814	8.59732		1814	7.06004
1815	9.08366		1815	6.71254
1816	8.3754		1816	6.77301
1817	8.19931		1817	6.70332
1818	8.86467		1818	6.87596
1819	8.31485		1819	6.8167
1820	8.4102		1820	6.76874
1821	9.42052		1821	7.29801
1822	9.27479		1822	7.08282
1823	8.86107		1823	6.94079
1824	8.1556		1824	6.70531
1825	8.70093		1825	6.75487
1826	8.85725		1826	6.8254
1827	8.77527		1827	7.05101
1828	8.92957		1828	6.64247
1829	8.91512		1829	6.39242
1830	8.76078		1830	6.88564
1831	8.76854		1831	6.7609
1832	8.78394		1832	6.6642
1833	8.50034		1833	6.69492
1834	8.92123		1834	6.90925
1835	8.91652		1835	6.67216
1836	8.82331		1836	6.83267
1837	9.80092		1837	6.86451
1838	9.09836		1838	6.87945
1839	9.14054		1839	6.64178
1840	8.45646		1840	6.57593
1841	8.23604		1841	6.95746
1842	8.73443		1842	6.64629
1843	8.50731		1843	6.73421
1844	8.7241		1844	6.81929
1845	8.95854		1845	6.61336
1846	9.18243		1846	6.75013
1847	8.9742		1847	6.61642
1848	8.35296		1848	6.82738
1849	9.96408		1849	6.86811
1850	9.58955		1850	6.83924
1851	8.93521		1851	6.93274
1852	8.47225		1852	7.00352
1853	8.61262		1853	6.49077
1854	7.99331		1854	6.4843
1855	8.32591		1855	6.72166
1856	8.21888		1856	6.57246
1857	8.29321		1857	6.72242
1858	8.5676		1858	7.053
1859	8.648		1859	6.72485
1860	8.21048		1860	6.56967
1861	8.2791		1861	6.56691
1862	8.65244		1862	6.51227
1863	9.58277		1863	6.63655
1864	8.71891		1864	6.94422
1865	8.84187		1865	6.92697
1866	8.74947		1866	6.66049
1867	8.94527		1867	7.04092
1868	8.87362		1868	6.75323
1869	8.50606		1869	6.76379
1870	8.2805		1870	7.10556
1871	8.94561		1871	7.35383
1872	7.61995		1872	6.66814
1873	8.23035		1873	6.86404
1874	8.1828		1874	6.66319
1875	8.77312		1875	6.73455
1876	7.8358		1876	6.74687
1877	9.15651		1877	6.81401
1878	8.10764		1878	6.86593
1879	7.82808		1879	6.89856
1880	8.79034		1880	6.822
1881	7.98754		1881	7.14382
1882	8.15272		1882	6.92997
1883	8.58389		1883	6.69864
1884	8.96766		1884	6.57566
1885	8.27225		1885	6.90483
1886	8.49724		1886	7.0375
1887	8.4507		1887	6.7246
1888	8.72823		1888	6.60983
1889	7.9393		1889	7.03554
1890	9.08543		1890	7.05437
1891	8.70769		1891	7.12818
1892	9.25206		1892	6.85495
1893	8.5916		1893	6.63155
1894	8.67696		1894	6.57007
1895	7.93259		1895	7.18426
1896	8.55272		1896	6.72396
1897	8.58177		1897	6.89821
1898	8.83225		1898	6.55737
1899	8.25632		1899	6.50478
1900	7.98493		1900	6.58896
1901	8.61277		1901	6.99611
1902	8.09488		1902	7.00352
1903	8.90409		1903	6.74917
1904	9.37165		1904	6.91752
1905	8.50541		1905	6.89752
1906	8.67953		1906	6.67673
1907	8.2163		1907	6.75031
1908	8.57489		1908	6.67994
1909	7.76365		1909	6.72403
1910	8.8618		1910	6.71673
1911	9.26872		1911	6.65576
1912	8.60381		1912	7.0087
1913	9.13149		1913	6.73775
1914	8.58312		1914	6.53662
1915	8.97216		1915	6.67449
1916	7.63328		1916	7.10107
1917	9.09609		1917	6.63199
1918	8.43667		1918	6.99247
1919	8.71745		1919	6.6683
1920	8.3927		1920	6.78429
1921	8.29477		1921	6.80598
1922	8.09939		1922	6.64131
1923	8.56612		1923	6.89813
1924	8.88073		1924	6.93347
1925	8.31789		1925	6.6394
1926	8.81751		1926	6.69508
1927	9.2914		1927	6.68815
1928	8.34554		1928	6.83106
1929	8.29918		1929	6.81979
1930	8.60781		1930	6.45493
1931	8.68274		1931	6.71743
1932	8.87943		1932	6.79016
1933	8.69245		1933	6.6447
1934	7.8199		1934	6.78664
1935	8.17271		1935	6.87458
1936	8.16241		1936	6.83947
1937	8.56901		1937	6.71576
1938	8.12153		1938	6.65993
1939	7.78663		1939	6.68691
1940	8.40164		1940	6.72263
1941	7.60992		1941	6.52588
1942	7.27902		1942	6.72976
1943	7.92475		1943	6.86139
1944	7.21401		1944	6.62649
1945	7.7051		1945	6.61758
1946	8.08922		1946	6.83297
1947	7.52538		1947	6.38891
1948	7.87039		1948	6.8209
1949	8.26529		1949	7.16637
1950	8.05415		1950	6.86203
1951	7.99047		1951	6.90468
1952	9.10136		1952	6.80588
1953	8.8239		1953	6.82198
1954	8.53268		1954	6.346
1955	8.98168		1955	6.50235
1956	8.77113		1956	6.59001
1957	8.65389		1957	6.69636
1958	8.675		1958	7.04249
1959	8.26052		1959	6.75172
1960	7.76806		1960	6.93767
1961	8.75078		1961	6.76026
1962	9.43112		1962	6.94281
1963	8.65155		1963	6.83918
1964	8.70233		1964	7.13555
1965	9.16822		1965	6.74508
1966	9.05968		1966	7.04219
1967	9.70976		1967	6.87871
1968	9.18771		1968	6.81287
1969	9.86626		1969	7.0975
1970	9.16527		1970	6.72755
1971	8.34096		1971	6.98084
1972	8.89085		1972	7.00191
1973	9.67615		1973	6.79145
1974	9.39307		1974	6.71652
1975	8.61997		1975	6.56272
1976	9.26869		1976	6.42405
1977	9.60808		1977	6.66637
1978	9.3805		1978	6.8674
1979	8.71966		1979	7.18064
1980	9.05019		1980	6.79408
1981	9.3459		1981	6.77409
1982	8.87293		1982	6.50823
1983	9.07828		1983	6.70811
1984	9.5551		1984	6.72226
1985	9.52963		1985	6.58587
1986	9.20351		1986	6.71767
1987	9.25802		1987	6.63395
1988	8.94075		1988	6.98891
1989	8.7752		1989	6.63875
1990	8.4137		1990	6.77417
1991	8.73173		1991	6.69403
1992	8.46345		1992	7.00326
1993	9.33922		1993	6.68598
1994	8.33893		1994	6.81715
1995	8.97317		1995	6.57656
1996	8.55637		1996	7.34158
1997	8.16764		1997	6.53607
1998	8.76667		1998	6.74032
[truncated: 6,001 more rows]

## Sheet: coor.Num for ab48-ab49
Unprotonated				P257				P385
time	ab48	ab49		time	ab48	ab49		time	ab48	ab49
0	2.23918	5.30968		0	9.22026	16.0846		0	4.86463	14.7507
1	2.47113	5.00762		1	6.8355	14.2391		1	6.48739	15.3869
2	1.03293	3.0302		2	9.11577	16.8667		2	5.35967	14.5425
3	1.46259	3.76112		3	8.97167	17.5173		3	5.08191	14.3474
4	2.10213	4.54485		4	6.17071	13.9872		4	6.03676	15.425
5	3.10461	5.98355		5	8.73035	15.9382		5	6.8721	14.2681
6	3.23821	6.77004		6	7.43851	14.9018		6	5.94165	13.7788
7	2.47191	5.06897		7	7.13392	13.7357		7	5.62048	15.5331
8	2.87278	6.04369		8	5.72972	12.2052		8	6.67764	15.8621
9	2.99427	3.71413		9	7.52635	15.384		9	6.54715	15.8833
10	3.20797	7.69575		10	6.40718	12.4768		10	6.57466	15.8725
11	3.98869	7.01912		11	6.41092	12.553		11	6.4718	15.4429
12	2.83378	5.07005		12	6.29216	12.6018		12	6.86605	16.8442
13	3.11072	4.97172		13	6.20337	11.7055		13	6.122	16.5592
14	2.03224	4.21085		14	5.99032	13.2874		14	6.22053	16.6374
15	2.94821	5.9403		15	6.27225	12.5252		15	5.67387	15.3499
16	3.52667	6.9449		16	8.77574	14.9497		16	7.25239	13.9444
17	3.5964	5.30393		17	5.90995	11.5808		17	6.1957	16.6603
18	3.21839	6.06435		18	5.12327	11.6595		18	6.48486	15.2067
19	2.734	5.26538		19	4.24682	11.5473		19	7.07873	15.8656
20	2.48244	5.12976		20	4.14949	12.3106		20	5.91582	16.2434
21	3.34601	6.49912		21	4.14075	11.9222		21	7.18779	16.2487
22	2.78483	6.25637		22	3.91555	11.8136		22	5.88365	13.448
23	2.57119	5.89574		23	6.77796	11.4274		23	6.13443	14.8025
24	2.02807	4.96839		24	7.40506	13.2443		24	5.85002	16.6107
25	2.58553	5.28103		25	8.34974	17.0393		25	6.79523	14.1247
26	3.49363	6.63393		26	9.61851	16.1275		26	5.33757	16.096
27	2.52494	7.019		27	9.43506	16.4352		27	7.5169	17.2589
28	2.51113	5.63075		28	6.38753	12.6801		28	6.14108	15.2646
29	2.64174	5.33512		29	7.37623	13.8042		29	6.3488	14.9267
30	4.12651	7.0202		30	4.93333	12.5858		30	6.26978	16.1458
31	4.08108	8.00437		31	5.07411	14.9251		31	6.15118	14.0065
32	3.2188	5.74439		32	4.90777	15.2884		32	5.94203	15.0204
33	3.32311	6.00727		33	4.91488	13.3407		33	5.82728	15.8747
34	1.87443	5.59096		34	5.18295	15.0769		34	7.21775	16.9186
35	4.17417	6.48315		35	4.30755	14.3515		35	6.14044	13.5475
36	3.27386	6.14211		36	5.48833	14.0957		36	6.17633	13.7054
37	3.33079	5.78215		37	4.88824	15.0019		37	6.42459	13.9659
38	2.66284	6.26104		38	4.76052	13.5569		38	7.40238	16.4382
39	3.95536	8.43251		39	4.19101	14.0248		39	4.97531	16.0009
40	2.57784	5.12376		40	4.61449	14.5861		40	6.08651	15.9083
41	3.17218	5.93326		41	4.78683	14.796		41	4.59848	15.1931
42	2.76872	6.81058		42	4.98024	14.4656		42	5.54494	14.9126
43	2.91753	4.10625		43	4.60133	16.2786		43	5.31499	16.7578
44	3.6374	7.99294		44	4.93021	14.5408		44	5.9632	15.4507
45	2.43172	4.38291		45	4.38714	12.4821		45	5.75151	15.8794
46	2.52794	4.66359		46	4.64511	16.8012		46	6.04256	14.9652
47	4.23624	7.54861		47	3.4973	12.5773		47	5.50402	13.4484
48	3.38911	4.29019		48	4.22745	12.1017		48	6.16379	13.6586
49	4.11756	3.59536		49	4.39491	13.434		49	4.43581	13.4203
50	3.21364	4.47423		50	3.83149	15.2758		50	3.96843	11.1786
51	3.09021	4.11931		51	4.24956	14.8916		51	2.83606	9.79042
52	2.85137	3.84717		52	4.61596	14.5988		52	4.18631	8.86149
53	2.34911	4.49424		53	4.37294	15.3923		53	4.4249	10.846
54	2.97438	6.67192		54	4.78271	15.9162		54	3.39093	9.49085
55	2.62306	3.7084		55	3.87306	15.2725		55	3.84333	9.17244
56	2.0667	3.26118		56	4.83982	14.0322		56	4.11217	8.69878
57	2.18737	3.58159		57	4.50951	14.5953		57	3.66816	10.7821
58	2.35218	3.21563		58	4.47211	13.9462		58	2.98611	9.05476
59	2.45391	3.36807		59	5.07787	14.9714		59	4.06516	9.22202
60	2.19315	2.74471		60	5.4052	15.7453		60	4.60185	10.0974
61	3.13138	4.84267		61	5.82734	17.2815		61	3.77143	9.86969
62	1.95316	4.38036		62	3.60108	12.8091		62	3.82381	9.76336
63	4.08536	4.708		63	4.78668	14.552		63	4.71152	11.802
64	1.27798	3.23884		64	4.06298	15.4081		64	3.29736	9.65153
65	1.60015	3.91408		65	4.33022	14.3289		65	3.89653	12.9582
66	2.07293	4.67441		66	4.41254	15.3194		66	4.15284	9.30389
67	2.98981	4.13456		67	4.12338	15.8884		67	4.36562	9.70983
68	3.34958	4.80865		68	5.03113	16.2287		68	3.09801	11.0557
69	2.46913	4.02536		69	4.03867	14.6314		69	4.05662	8.11085
70	3.34959	4.14428		70	3.45043	14.1296		70	4.75417	11.7095
71	2.53522	3.82051		71	4.03826	13.7676		71	4.26187	10.3001
72	3.21471	7.08614		72	3.40979	12.9865		72	3.7054	10.2413
73	1.94944	7.74637		73	3.36171	12.1873		73	4.30638	9.36366
74	2.47175	9.98908		74	4.19416	13.5453		74	3.61796	8.05016
75	2.55363	9.7677		75	2.74453	12.6156		75	4.48719	10.2002
76	2.61747	8.03429		76	4.17001	15.063		76	3.33969	8.52136
77	2.96312	9.04386		77	4.30433	13.4465		77	3.58149	8.40643
78	1.92016	5.73122		78	3.24902	12.0736		78	5.09206	10.4203
79	2.83725	9.18011		79	3.18363	11.5723		79	2.95399	9.34374
80	2.75772	9.31425		80	3.97819	12.6554		80	4.85266	10.0856
81	3.51416	9.3769		81	3.62932	14.3739		81	4.18985	9.40263
82	1.50982	4.0706		82	3.47886	13.1506		82	3.78358	6.79934
83	2.02351	4.98857		83	3.47562	13.3652		83	5.3329	9.55273
84	1.33424	3.97415		84	4.15883	12.8368		84	3.63934	10.1106
85	2.73703	5.05496		85	3.23989	12.1766		85	3.98368	8.20773
86	2.21438	4.86548		86	3.11573	13.8972		86	3.68891	8.37666
87	1.48045	3.60971		87	3.83233	14.202		87	3.8651	9.71871
88	1.21546	4.35156		88	3.55723	14.598		88	4.75487	7.34601
89	1.10745	3.20295		89	3.84129	13.7145		89	5.65784	10.8928
90	1.22311	3.46951		90	3.57838	13.9148		90	2.80695	8.20707
91	2.29497	4.31146		91	3.4685	12.9861		91	5.08915	11.2866
92	1.79269	4.05047		92	3.06341	14.8382		92	5.58136	11.2143
93	2.93272	9.34805		93	3.8926	13.0983		93	2.73425	8.67989
94	5.00007	9.92755		94	3.8339	12.4755		94	3.40861	7.77548
95	4.73443	9.05308		95	3.71312	13.968		95	3.16497	7.80479
96	4.06832	10.0546		96	3.7497	15.967		96	4.20109	10.7123
97	3.77338	10.7236		97	3.09878	15.2342		97	4.41689	8.49258
98	3.20678	9.35416		98	3.24296	13.9164		98	2.80458	7.79613
99	2.96887	8.15812		99	3.42163	13.8627		99	4.82949	11.0956
100	2.96166	6.06183		100	3.75242	14.4491		100	3.38689	10.8226
101	3.35249	6.02037		101	3.91443	17.0589		101	3.73589	7.73304
102	2.56678	4.0742		102	2.85181	14.2031		102	4.66606	9.85639
103	2.50551	5.79872		103	4.12223	15.5558		103	3.16284	6.90658
104	2.86991	5.50272		104	3.38358	14.8095		104	4.30043	9.68806
105	1.99011	4.93722		105	3.24465	13.443		105	3.46158	9.00538
106	2.51292	7.24307		106	3.40102	12.7304		106	3.49	10.22
107	2.03719	5.21462		107	4.94221	16.9199		107	3.21644	10.0023
108	2.20948	5.85999		108	3.79354	14.7474		108	3.18158	9.12257
109	2.12237	5.23732		109	3.92857	15.2195		109	3.58669	8.82373
110	2.60045	6.00682		110	3.29963	13.6297		110	3.29328	8.01267
111	2.25622	6.43998		111	3.64014	15.8055		111	4.16141	10.4654
112	3.55693	7.43244		112	3.59797	13.5741		112	4.56506	10.3875
113	2.74002	7.35474		113	3.71518	14.8289		113	4.53657	8.99865
114	1.52427	4.39306		114	3.76722	13.4023		114	4.90486	9.47264
115	1.77326	4.81748		115	3.9769	13.9106		115	3.14943	9.8678
116	1.12803	3.70558		116	3.95474	14.8526		116	3.60334	7.75054
117	2.51744	3.99837		117	4.78278	15.4859		117	3.88832	11.9123
118	1.55329	3.618		118	4.1092	14.3191		118	3.95916	8.45754
119	1.26346	2.88211		119	3.31794	15.8308		119	3.41782	8.37102
120	2.14024	3.0428		120	3.99369	16.0133		120	2.99946	10.7306
121	1.48643	3.68164		121	3.48515	15.2929		121	4.396	11.0255
122	0.969093	3.07509		122	4.14363	14.1673		122	3.45325	9.93806
123	1.23855	3.37419		123	3.89484	15.5721		123	4.79947	12.2366
124	3.03423	4.00644		124	4.3954	17.0465		124	3.56099	10.1709
125	3.99999	10.2984		125	3.86305	14.72		125	4.1159	11.1802
126	2.63615	7.8751		126	3.69744	13.9321		126	4.11346	11.6092
127	2.42748	8.19636		127	3.74585	14.959		127	4.54608	11.1404
128	4.23077	7.18302		128	3.56054	14.7096		128	3.42138	9.71986
129	4.36925	9.13484		129	3.67029	14.2722		129	4.29826	10.7279
130	4.36535	9.70669		130	4.06285	15.4092		130	2.90714	11.2007
131	4.77486	9.63851		131	4.45452	14.6364		131	3.58839	8.66493
132	4.36509	10.0485		132	4.197	16.6449		132	4.40953	9.90988
133	4.18232	10.144		133	3.61582	14.9669		133	3.92674	10.4792
134	3.22695	8.32416		134	4.07266	13.4293		134	3.26053	9.0106
135	3.70724	9.81282		135	4.33253	15.0245		135	3.02342	10.0021
136	3.7465	10.2906		136	3.34407	12.8796		136	3.12667	11.8857
137	4.07	8.7546		137	3.82333	12.9841		137	3.21216	11.0723
138	3.72252	10.0596		138	3.38602	12.9531		138	3.30034	9.25215
139	4.01178	9.36581		139	3.76802	14.5806		139	3.32252	9.8422
140	3.96793	10.4282		140	3.73897	13.2647		140	4.34469	11.559
141	2.55324	4.16899		141	3.83493	15.3725		141	3.45079	10.5784
142	3.4067	9.0212		142	4.65953	13.3743		142	3.45388	11.1876
143	2.22446	5.97081		143	3.32935	13.2411		143	3.5345	10.5676
144	4.21059	9.71761		144	4.6589	14.0857		144	2.66416	9.3808
145	3.16507	6.5239		145	4.31891	13.5804		145	3.993	11.2143
146	3.66715	7.81933		146	4.0042	13.143		146	4.24237	11.9569
147	3.16588	6.28172		147	3.15733	12.2253		147	4.27327	11.2923
148	1.7048	5.15836		148	4.39282	13.7759		148	4.7852	8.83821
149	2.98268	6.35262		149	3.34137	13.1796		149	4.37085	8.85218
150	3.28621	8.61496		150	3.69075	14.012		150	4.41652	9.01983
151	4.33296	9.12839		151	3.48332	13.7788		151	5.4115	9.90187
152	2.74802	7.69671		152	3.6939	14.0335		152	4.95697	8.35101
153	2.94016	8.8423		153	3.66529	15.1179		153	3.55547	11.5673
154	3.21533	8.3284		154	3.5892	14.9593		154	5.98776	10.9528
155	3.03897	8.84961		155	3.51313	16.2682		155	3.72032	10.797
156	3.3309	8.91661		156	3.58112	13.0564		156	4.97214	11.4646
157	3.47108	7.52296		157	4.54508	16.7038		157	3.11405	7.19664
158	3.74675	10.4439		158	3.59342	13.8		158	3.33411	10.6209
159	2.62647	8.3706		159	3.82417	14.2034		159	3.81441	10.6173
160	4.23724	7.20254		160	3.18537	12.366		160	5.01042	11.1398
161	2.86089	9.26195		161	3.80851	14.6062		161	4.91315	9.41638
162	3.38411	9.01443		162	3.79347	15.4253		162	3.37249	9.45094
163	3.49553	7.91947		163	3.99859	13.076		163	3.37256	9.29197
164	3.61049	5.96426		164	4.2209	13.2078		164	3.68384	9.47131
165	3.08437	8.82021		165	4.02396	13.7846		165	3.61797	9.62089
166	2.34394	5.13851		166	3.31299	12.9713		166	3.47411	12.4489
167	4.11718	8.01665		167	4.61971	15.4621		167	2.92674	11.3612
168	2.47515	8.87396		168	3.64447	14.2796		168	5.51218	16.2848
169	3.22243	10.1393		169	3.83979	14.3658		169	3.19573	12.4203
170	3.62767	9.86222		170	3.60482	14.5823		170	3.35874	11.7895
171	2.15604	6.23213		171	4.37045	14.6656		171	3.2149	12.0437
172	2.23774	6.49002		172	3.53465	15.2773		172	3.37475	11.0773
173	4.01864	9.50423		173	3.24547	14.9318		173	2.37808	9.45197
174	2.10553	4.87032		174	4.08851	15.9455		174	2.44382	11.0891
175	3.36589	8.13023		175	3.54937	15.6671		175	1.96858	9.12706
176	2.64133	8.99897		176	4.54214	14.7241		176	2.59388	9.17819
177	3.51267	8.17039		177	3.85609	14.6188		177	3.57374	11.0234
178	3.14272	7.27091		178	3.57797	11.391		178	2.27742	8.60962
179	2.0403	3.09854		179	4.15809	15.3126		179	2.12605	8.83299
180	2.45892	4.06111		180	4.38758	13.3607		180	2.6457	8.11936
181	3.89369	9.24929		181	3.07764	13.4818		181	2.02755	8.94884
182	4.40012	10.5017		182	3.22925	12.4771		182	2.61453	11.9757
183	0.898628	2.80721		183	3.73332	15.3938		183	2.15684	8.199
184	1.20541	3.08066		184	2.97922	13.0557		184	2.58508	9.27926
185	2.48446	3.97267		185	3.43235	12.1826		185	2.47857	10.6361
186	0.910193	1.88227		186	3.77586	14.8099		186	2.72812	8.16749
187	1.15262	3.40128		187	3.28818	13.0307		187	3.39693	11.6403
188	1.23615	2.5322		188	3.85117	15.3889		188	3.19864	10.5826
189	1.69463	2.60925		189	3.8712	15.525		189	2.26727	9.84034
190	0.741674	2.50539		190	4.29332	16.6448		190	3.01067	10.5495
191	1.10828	3.57622		191	3.97261	14.2224		191	2.56827	7.69813
192	0.888571	2.2542		192	3.42443	15.709		192	3.1752	8.59599
193	2.21697	3.57233		193	3.25893	13.1462		193	2.8702	10.1647
194	0.918672	2.5438		194	4.32811	16.4809		194	3.13828	11.2079
195	1.23154	2.82926		195	3.22818	14.4083		195	3.20619	9.89636
196	1.66396	3.36564		196	3.60989	14.5085		196	2.75138	12.314
197	1.04695	2.40196		197	3.24693	15.5383		197	2.89629	11.1151
198	1.52036	4.62982		198	3.35779	13.066		198	3.061	9.50934
199	1.85723	4.45708		199	3.82173	14.8029		199	3.91911	11.1243
200	2.26567	4.43806		200	2.88225	12.8787		200	2.9855	9.58687
201	2.82096	4.96908		201	3.44094	13.1165		201	3.26478	8.82801
202	3.17861	8.82135		202	3.61749	14.4074		202	2.48051	9.62808
203	3.57596	9.89528		203	2.6222	13.0846		203	3.6685	9.23312
204	3.51714	9.66611		204	3.69456	16.078		204	3.45553	8.78707
205	2.97647	8.44941		205	2.81454	13.8762		205	3.33043	9.87038
206	2.14541	6.03321		206	2.95207	16.1273		206	4.06263	11.9789
207	3.01853	9.61134		207	4.15811	16.0974		207	3.37948	12.0289
208	3.1654	6.89217		208	3.53099	15.1486		208	3.34089	11.3298
209	1.2453	3.86182		209	2.94503	14.4239		209	3.68094	9.1393
210	1.29111	3.66153		210	3.53687	15.9864		210	3.91273	12.894
211	1.23742	2.61307		211	3.29489	13.8015		211	3.85791	10.4925
212	3.89666	9.22839		212	3.87211	15.9995		212	2.85516	10.198
213	1.11422	3.1816		213	3.22067	14.7931		213	4.2409	9.95691
214	1.10261	2.62231		214	3.39722	14.5944		214	3.25358	11.9838
215	1.03368	2.75481		215	3.79158	16.0424		215	2.93384	10.7865
216	1.64879	3.6731		216	3.39091	15.8313		216	3.49414	10.1917
217	1.67195	3.29259		217	3.02071	15.2458		217	3.53563	11.394
218	1.69627	3.43893		218	3.61158	15.0391		218	2.7622	11.3294
219	2.05316	4.29783		219	3.33327	13.8082		219	5.10183	13.418
220	1.52856	3.10256		220	3.60522	15.6172		220	4.01563	9.74852
221	1.48814	2.76794		221	3.18774	13.5435		221	3.94208	11.8964
222	2.88598	6.0741		222	2.94979	12.4119		222	4.15635	11.4569
223	1.3424	3.8112		223	2.72902	13.4301		223	3.42516	10.8223
224	1.12158	3.30473		224	3.78779	17.0444		224	5.57499	12.8557
225	1.33389	2.37654		225	4.73344	15.3113		225	2.83473	8.15615
226	1.46263	3.45769		226	3.48899	14.8746		226	6.08903	11.3992
227	1.09729	3.04441		227	3.60491	14.6981		227	6.31187	8.81859
228	0.985917	2.17006		228	3.4345	15.2793		228	5.02815	10.2864
229	1.13705	2.65666		229	3.12946	14.6553		229	4.30263	9.60841
230	1.1787	2.98122		230	3.22734	14.1006		230	5.09376	10.6844
231	0.990244	2.68753		231	4.23061	15.8658		231	3.86917	11.4323
232	1.37273	3.05842		232	3.24642	14.9646		232	3.56465	10.5809
233	1.53538	3.91019		233	3.34393	15.8466		233	5.02352	12.2221
234	0.874559	2.29344		234	3.8182	16.3601		234	5.44489	12.2599
235	1.31541	4.3796		235	3.72935	16.1157		235	5.196	11.116
236	1.76654	5.09397		236	3.75604	14.8125		236	4.4737	10.0444
237	1.02683	2.8923		237	3.39241	15.2258		237	4.59811	8.13398
238	1.57407	3.95741		238	3.81243	14.4543		238	3.25391	10.0674
239	1.50259	3.72935		239	4.29898	14.7916		239	5.74028	10.9455
240	1.33921	4.82629		240	3.60619	15.3437		240	3.92434	9.62142
241	1.15541	3.50703		241	3.56029	14.5257		241	3.76691	11.2382
242	1.82615	4.55441		242	4.06353	15.0929		242	3.82702	9.92076
243	1.60196	3.7803		243	3.31356	14.7253		243	3.71169	11.2134
244	1.21907	3.22576		244	3.79512	14.7132		244	4.02333	9.67382
245	2.07824	4.73171		245	4.33139	16.1528		245	3.68651	10.1866
246	1.48797	3.11623		246	3.81524	15.4265		246	3.79659	11.2226
247	1.33943	3.42663		247	3.06798	12.9717		247	4.52793	9.52501
248	1.19986	3.09558		248	3.21437	14.8135		248	4.07745	7.86689
249	1.03822	3.32105		249	4.73301	17.1104		249	2.93157	8.31498
250	0.8997	1.72514		250	3.77283	15.676		250	3.9413	8.75796
251	1.31768	3.16591		251	3.89457	15.8635		251	3.85975	10.9045
252	2.77381	4.48186		252	3.25257	14.673		252	4.2862	11.4646
253	1.17762	2.99132		253	3.596	15.2752		253	3.40834	9.61549
254	1.48503	3.19029		254	3.66798	14.4565		254	3.93572	10.8281
255	1.26056	2.61413		255	3.74532	14.1395		255	3.39143	10.5507
256	0.893362	2.15076		256	3.16743	13.8375		256	3.53513	11.5501
257	1.31892	3.1333		257	3.31425	15.1074		257	3.93299	10.204
258	1.09709	2.96886		258	3.19212	14.9287		258	3.92966	7.72706
259	1.13542	2.93665		259	3.29647	14.9408		259	3.1589	9.39732
260	1.84559	3.4359		260	3.25444	12.8572		260	4.02698	8.93847
261	1.11126	2.25386		261	3.50771	16.0099		261	4.96535	9.32674
262	1.54908	3.03016		262	4.11231	14.9224		262	4.65286	9.77556
263	1.08606	2.22838		263	2.82652	14.777		263	2.84873	7.49418
264	2.38174	5.03768		264	3.42818	15.4596		264	4.44282	10.1637
265	1.14962	2.89329		265	3.87332	17.3521		265	3.35551	10.3237
266	1.41631	3.10399		266	3.80215	15.062		266	3.78559	11.7011
267	2.04514	2.10314		267	3.88896	15.3721		267	3.6103	8.94459
268	2.62076	4.84092		268	4.13575	15.27		268	4.31227	10.9124
269	1.89405	3.69672		269	3.23676	13.7377		269	4.00963	8.67232
270	1.5457	2.84564		270	2.97989	14.1785		270	3.11517	7.9323
271	1.70255	4.17691		271	3.80248	13.9935		271	5.80331	11.0772
272	1.50739	3.80069		272	4.11989	14.7446		272	4.37734	8.69225
273	3.05153	7.28051		273	4.20464	15.0824		273	5.19954	10.028
274	2.33544	4.286		274	3.75579	13.7617		274	3.1566	9.51199
275	1.37804	4.48862		275	3.67052	15.2348		275	4.5498	8.98086
276	1.87009	4.92953		276	3.85931	14.7796		276	3.25358	8.52806
277	1.31225	2.86465		277	3.67114	15.096		277	4.22054	8.59115
278	1.56336	3.6967		278	4.3769	15.4106		278	3.65327	9.43824
279	1.38674	3.7592		279	3.60075	14.3342		279	2.85691	10.0029
280	1.37515	2.96903		280	3.57734	13.3925		280	4.02426	10.7695
281	2.0847	3.88784		281	3.077	13.7931		281	4.04957	12.4717
282	1.36617	2.86182		282	3.3287	14.1818		282	3.62415	10.0106
283	1.3401	3.47628		283	4.89408	15.9625		283	3.48813	8.25601
284	1.7845	3.97258		284	3.37114	15.4721		284	3.61347	8.34398
285	1.79539	3.10391		285	3.90878	15.5309		285	3.86028	8.24839
286	0.96086	2.77691		286	3.12527	15.2269		286	4.0496	9.82019
287	1.44162	3.85794		287	3.38616	16.1389		287	4.65518	11.857
288	1.23198	2.95999		288	3.09059	13.8949		288	3.69615	11.193
289	1.34905	3.49452		289	3.11506	13.1643		289	5.04868	12.3106
290	0.996964	2.87147		290	3.53533	14.9825		290	4.09141	9.62881
291	1.18013	3.43906		291	3.63238	15.9579		291	3.53608	9.71162
292	1.12651	2.86359		292	3.23016	14.585		292	3.39004	9.82726
293	1.6419	4.58151		293	3.18699	15.1731		293	3.36505	9.60641
294	1.73947	3.77445		294	3.82164	15.0979		294	3.64504	11.3625
295	1.19266	3.10425		295	4.07384	14.8715		295	2.98158	9.21546
296	0.952007	2.61817		296	3.84105	13.9251		296	4.22258	11.5649
297	1.47378	3.35298		297	3.89682	15.0433		297	2.9806	8.41366
298	1.22793	3.01912		298	3.08911	14.2969		298	6.17936	10.3824
299	1.46603	3.31308		299	4.0803	16.0441		299	3.777	9.96903
300	1.27088	2.76983		300	4.13026	16.8072		300	3.98497	7.34897
301	1.52836	4.43234		301	3.17763	14.6997		301	3.0461	9.17124
302	1.13702	3.05559		302	3.09372	14.7772		302	5.03657	8.98505
303	1.75884	4.16132		303	3.46292	16.501		303	3.20349	6.93016
304	1.33572	3.32826		304	3.50908	13.5836		304	3.40328	7.51485
305	1.54479	3.72671		305	4.23046	15.949		305	3.59549	9.79741
306	1.40477	2.99517		306	3.72656	15.6558		306	4.17183	11.2773
307	1.22418	4.02665		307	3.2136	14.5729		307	2.98897	8.28557
308	1.81362	3.26563		308	3.73253	16.3995		308	3.37064	10.273
309	1.03827	2.40309		309	3.5061	14.8037		309	3.76425	10.6169
310	1.04019	3.42954		310	3.54427	15.0336		310	4.06872	11.5815
311	1.31086	2.70877		311	3.83514	15.8222		311	4.06885	10.0325
312	0.996052	2.60709		312	3.14071	14.681		312	4.96381	10.3973
313	1.18829	2.83038		313	3.54391	15.8923		313	4.43704	11.117
314	1.0537	2.81292		314	3.17024	13.4181		314	4.58338	9.08168
315	1.40403	2.8252		315	3.11777	14.2534		315	3.55911	8.51968
316	2.92088	6.27527		316	3.3525	14.9708		316	3.48098	10.6501
317	2.22124	5.52878		317	3.24626	15.1002		317	3.60442	12.057
318	2.64686	5.36615		318	3.40733	14.3599		318	3.68841	10.7186
319	1.18606	2.77647		319	3.50848	12.8505		319	4.20496	12.2278
320	0.775601	1.99762		320	3.58759	11.8733		320	4.87109	12.4423
321	1.40589	2.97417		321	3.2288	14.3356		321	4.10342	9.73898
322	1.59007	3.13136		322	4.1129	14.8538		322	3.67469	10.5042
323	1.04871	2.84764		323	3.15034	14.2278		323	4.62958	12.9235
324	1.51214	3.986		324	3.56625	13.1673		324	3.45086	10.2754
325	1.5175	4.343		325	4.10247	15.0735		325	4.4127	10.5318
326	1.7383	3.37722		326	3.99095	16.0695		326	3.2596	8.52975
327	1.18139	3.69325		327	3.83881	13.73		327	4.11609	9.0423
328	0.920107	2.22322		328	4.18895	13.2792		328	3.10012	8.80973
329	1.39506	3.21327		329	4.14793	15.6397		329	3.88418	10.6891
330	1.23731	2.42924		330	3.83625	16.0648		330	3.88456	10.7324
331	1.34199	3.48848		331	3.87705	14.7934		331	4.57268	9.626
332	0.776229	2.18126		332	3.93235	14.6519		332	3.75524	11.4331
333	1.1323	2.82103		333	3.43658	15.0921		333	3.69489	11.6393
334	1.10845	2.95185		334	4.00661	15.6111		334	4.26544	11.1128
335	1.12489	3.70961		335	3.7761	14.7803		335	4.66214	11.072
336	1.27832	3.81044		336	4.43424	14.8741		336	3.72859	10.5856
337	0.854177	2.20782		337	3.34944	14.3241		337	3.89368	8.79986
338	1.84826	4.58969		338	3.89114	16.2686		338	3.72656	12.1653
339	1.35812	3.49927		339	3.39686	14.4148		339	3.00332	10.4891
340	1.28742	3.64343		340	3.08845	14.2755		340	2.7304	10.3009
341	1.37227	3.59633		341	3.35103	13.5238		341	3.47941	10.2193
342	1.67138	4.05638		342	3.71049	15.6968		342	4.00177	10.2308
343	1.21088	3.41787		343	3.41104	16.0449		343	4.06438	9.21382
344	1.22299	3.01381		344	4.5984	14.9547		344	3.01597	7.67811
345	1.16814	3.3237		345	3.3278	15.3924		345	3.18341	7.8911
346	1.66277	3.98867		346	3.07743	14.9734		346	5.04272	9.05454
347	1.86562	4.05337		347	3.69734	16.1207		347	3.68597	9.1187
348	1.64008	3.46265		348	3.67827	15.7793		348	4.9384	12.3239
349	1.2696	3.88998		349	3.2914	15.1548		349	3.41366	9.47619
350	1.32649	3.1309		350	3.22961	14.1941		350	3.99327	9.15649
351	1.43926	4.79017		351	3.40922	15.8265		351	3.07989	10.8943
352	0.901437	2.50568		352	3.82301	14.2259		352	2.68597	9.27581
353	1.37704	4.14586		353	3.7607	14.734		353	3.74588	9.13401
354	1.93591	4.80218		354	3.73441	14.7799		354	3.40045	11.555
355	1.66956	4.45356		355	3.72016	15.4633		355	4.75512	9.77547
356	1.64179	4.27836		356	2.78574	15.004		356	3.53319	11.0799
357	1.99965	5.36862		357	4.46572	16.7193		357	3.15872	9.9541
358	1.5885	4.41159		358	3.27136	15.8191		358	3.66899	8.94165
359	1.87716	5.08016		359	3.42275	14.3345		359	3.55198	8.82439
360	3.36197	6.89567		360	3.58978	15.6988		360	3.43484	9.46865
361	2.37884	8.71779		361	3.52016	15.9352		361	3.6997	9.06384
362	3.03294	7.2511		362	4.24605	16.4081		362	3.72686	10.0951
363	3.76137	9.17198		363	3.49464	15.3264		363	3.65947	8.75948
364	2.97166	6.18273		364	2.93153	13.8088		364	3.12048	9.08431
365	3.00199	6.81257		365	2.99777	14.7387		365	4.31844	12.2394
366	2.15749	5.15317		366	3.00714	14.3648		366	3.96558	9.26976
367	3.40051	6.44281		367	3.8342	16.6931		367	3.64575	9.07906
368	2.06521	4.46584		368	3.42249	16.5672		368	3.76275	12.0686
369	1.39662	4.43575		369	3.52314	13.9328		369	3.74032	10.4878
370	1.82996	5.55115		370	2.72761	15.3511		370	3.94479	11.2082
371	1.88325	4.91327		371	2.62796	14.5262		371	4.49642	10.1169
372	2.66864	6.07013		372	2.62015	15.8876		372	3.53261	8.2836
373	1.97092	6.54456		373	3.16931	15.0707		373	3.16978	11.7411
374	2.08362	5.59305		374	3.3912	14.8211		374	2.30273	9.271
375	2.00736	5.46175		375	3.50181	14.789		375	4.31868	10.7972
376	3.52565	8.47369		376	3.32917	15.2555		376	3.74091	10.2077
377	3.81358	8.3657		377	3.55058	15.3433		377	3.5614	11.4108
378	3.8974	7.59111		378	3.70947	13.9997		378	3.7744	10.2209
379	1.99421	5.07509		379	4.00876	15.831		379	4.4246	11.4958
380	3.73134	7.4426		380	3.45807	14.2083		380	3.31216	10.521
381	3.21949	8.26354		381	3.01808	15.2171		381	3.71174	10.4828
382	4.25674	10.4624		382	3.88523	15.6753		382	3.4654	9.77856
383	1.88786	3.44628		383	3.39111	15.3849		383	4.01876	12.5432
384	1.74247	3.94784		384	3.84836	15.8895		384	2.56604	11.1555
385	2.17639	4.71824		385	3.29227	14.9948		385	4.02118	12.0697
386	1.31146	3.62256		386	3.46351	16.2508		386	3.65931	11.0964
387	1.32174	3.82899		387	3.68811	15.9196		387	3.1022	11.0784
388	1.25243	3.34246		388	3.59606	15.2394		388	5.32157	12.4442
389	1.74944	4.27573		389	3.96831	15.1628		389	4.67545	13.3457
390	1.51769	3.7942		390	3.04293	13.6605		390	3.2593	8.63771
391	1.52882	3.26817		391	3.02923	14.3207		391	4.77304	9.02107
392	1.5316	3.61312		392	3.33171	14.8863		392	3.54618	8.88153
393	1.88738	4.28605		393	3.50535	16.7798		393	4.11502	10.1522
394	1.33899	3.61318		394	4.30172	14.194		394	3.56871	7.76628
395	1.24715	3.66282		395	4.15029	14.9441		395	4.54033	10.0876
396	1.37883	3.41771		396	4.28979	14.2086		396	3.85772	9.62195
397	1.81643	4.41804		397	3.47616	15.3763		397	3.89024	10.7747
398	1.55152	4.31181		398	3.71301	15.5133		398	3.67086	10.4906
399	2.15152	4.50522		399	3.27844	14.7666		399	3.12965	7.41128
400	1.06488	3.04878		400	2.92579	15.2339		400	3.32896	8.59129
401	1.37577	3.38976		401	2.72528	14.6494		401	3.01254	10.1548
402	1.21376	3.10979		402	3.21754	14.625		402	3.113	8.63736
403	1.82487	4.79663		403	3.53809	13.8111		403	3.77367	11.3509
404	1.45023	3.65979		404	2.93054	14.6288		404	4.79543	9.68563
405	1.29146	3.92417		405	3.88961	16.4422		405	3.90889	10.7672
406	1.55886	3.78849		406	3.25323	15.0539		406	3.47031	10.9029
407	1.58108	3.77744		407	4.1841	16.6737		407	3.30668	9.60808
408	1.32688	3.47111		408	3.62161	14.2515		408	2.57006	10.4972
409	1.98499	3.30009		409	3.29631	14.8901		409	3.18203	11.4829
410	1.39103	3.3618		410	3.26604	14.8188		410	2.70565	9.56602
411	1.58013	3.61053		411	2.86067	14.4695		411	2.97091	8.91407
412	1.93925	4.94057		412	3.28343	14.5765		412	3.26935	7.73244
413	1.49404	4.10031		413	3.86564	16.3271		413	3.82861	8.53108
414	2.00171	5.02079		414	3.46501	16.2937		414	3.42373	8.81973
415	1.34218	3.28616		415	3.43768	14.5192		415	3.62339	7.22111
416	1.49069	3.67151		416	3.80116	16.7755		416	4.31038	9.72993
417	1.47482	3.12097		417	3.01686	14.2776		417	4.37169	9.80158
418	1.05522	3.35873		418	2.76566	13.3326		418	3.62338	8.26044
419	1.4229	3.88079		419	3.89996	15.8576		419	3.70107	9.01778
420	1.94078	4.32452		420	3.52207	15.9975		420	4.15207	8.46112
421	2.10626	4.19975		421	3.26415	14.2324		421	5.64784	12.3252
422	2.13356	4.5323		422	3.45006	14.0367		422	4.85241	12.9216
423	2.00651	4.9015		423	3.56798	13.045		423	3.97723	10.0675
424	1.38243	4.16776		424	3.11305	16.7377		424	4.64007	11.8648
425	0.985725	2.83115		425	3.49611	15.0958		425	4.29722	8.33938
426	1.23741	3.50097		426	4.11098	16.7809		426	2.91768	11.0652
427	1.13629	3.19865		427	3.7474	15.5047		427	3.77011	11.033
428	3.21889	4.79835		428	4.08565	16.4372		428	3.86967	11.6967
429	1.22786	4.38452		429	3.16352	14.9731		429	4.06925	11.3118
430	1.19	2.86463		430	3.22595	13.7738		430	3.97164	11.0848
431	2.56404	5.30999		431	3.2343	15.578		431	3.13	7.86144
432	2.26385	4.34244		432	3.28838	15.2252		432	3.4033	12.7236
433	2.23808	5.3485		433	3.31691	13.8032		433	4.06932	11.0491
434	3.00014	5.13802		434	2.90091	13.884		434	2.97212	10.8331
435	1.51412	3.30446		435	3.80094	15.9979		435	3.2092	10.7865
436	3.70125	5.75375		436	4.1108	15.7869		436	4.24714	10.1897
437	1.65629	4.24602		437	4.80694	15.8971		437	3.83222	8.09027
438	1.5797	4.80547		438	3.843	15.9773		438	3.26243	8.54229
439	1.24326	3.49288		439	3.8039	15.8755		439	3.21311	8.08152
440	1.99428	5.35376		440	3.06381	15.2452		440	3.26719	8.92443
441	2.65652	5.24848		441	3.3453	13.3624		441	4.65959	12.7439
442	1.52948	5.2909		442	3.19571	14.6818		442	3.37141	12.1361
443	2.05262	5.69878		443	4.25409	14.8376		443	4.40391	11.9811
444	3.04452	5.50326		444	3.1377	13.1451		444	2.90901	8.44663
445	1.89018	5.55839		445	2.83114	12.6839		445	4.87814	9.42207
446	1.4466	3.27477		446	3.57014	14.8405		446	6.27538	10.7027
447	1.42594	3.11423		447	3.57964	15.3366		447	4.53184	12.8834
448	0.941612	2.39565		448	3.12161	15.1348		448	4.55466	10.881
449	2.06907	4.863		449	3.98998	14.8844		449	4.62448	10.1821
450	3.44671	5.2803		450	3.20402	14.5814		450	3.99572	12.1637
451	4.7759	6.23247		451	3.48109	16.0397		451	3.97983	12.166
452	2.26474	6.0606		452	4.50655	16.4575		452	4.00638	10.4919
453	3.16584	5.88942		453	3.94588	16.119		453	3.59889	9.6882
454	2.3861	4.53441		454	4.66366	15.6812		454	3.399	9.59326
455	3.667	7.39087		455	3.71864	13.9067		455	3.32199	9.59419
456	1.88589	6.08737		456	3.29069	15.1526		456	2.57221	8.35458
457	2.6014	6.61361		457	2.9786	14.7383		457	3.37487	10.6411
458	1.9036	5.43963		458	3.12074	13.9689		458	3.48777	9.78599
459	2.0603	6.71817		459	3.61314	13.7269		459	3.30066	8.92461
460	3.08275	6.05415		460	3.18702	14.9048		460	3.0856	7.92511
461	2.80696	5.78417		461	3.61449	14.6723		461	2.66719	10.5963
462	2.59161	6.66198		462	3.38076	13.8759		462	4.71494	10.2037
463	2.91135	6.82159		463	3.43405	13.8938		463	4.48845	12.1254
464	1.7441	4.86993		464	3.77837	14.6886		464	2.85144	9.00177
465	2.35224	4.7356		465	2.86303	14.2674		465	4.76415	9.51011
466	2.30055	4.8917		466	3.59935	13.5492		466	4.16925	10.1444
467	1.81502	3.55585		467	4.07303	15.1154		467	4.0604	8.96028
468	1.69565	3.31128		468	3.43592	13.0555		468	4.41489	10.3094
469	2.86172	5.53418		469	3.45959	15.7088		469	3.4665	9.56992
470	2.31861	4.65525		470	3.93627	14.4672		470	3.4277	10.1964
471	1.71706	4.04061		471	2.97124	15.2286		471	3.90373	10.1433
472	2.13662	4.0133		472	4.86053	16.2762		472	3.86742	10.0363
473	1.50551	4.17123		473	4.19906	16.816		473	3.42356	9.32167
474	1.23706	3.44479		474	3.48328	15.2269		474	3.99856	9.91739
475	1.02363	2.93559		475	3.27006	16.0135		475	4.29679	9.3776
476	3.04832	4.80228		476	3.1856	15.3551		476	3.77425	8.94334
477	3.38435	5.15758		477	4.03496	15.3484		477	3.63244	10.352
478	1.79157	3.72235		478	3.08904	14.9236		478	2.80959	7.65461
479	1.81606	4.42844		479	3.32991	15.3405		479	3.15736	9.80354
480	2.32474	5.48488		480	3.7096	16.0298		480	3.4474	11.8139
481	2.32238	6.10007		481	3.59729	15.93		481	3.07387	12.7181
482	1.25175	3.68759		482	4.22462	16.0117		482	3.64353	11.4332
483	1.68894	4.18582		483	3.3702	15.3911		483	3.03908	7.48328
484	1.54329	3.09394		484	3.61978	14.7729		484	2.68671	7.79849
485	1.45215	4.24791		485	2.92086	13.2664		485	3.04616	10.1435
486	1.32973	4.45854		486	3.43429	16.5274		486	3.01272	10.9441
487	1.30949	4.19878		487	3.18224	15.6257		487	4.03436	11.9151
488	1.50952	3.98363		488	3.70406	15.7536		488	3.25924	11.3553
489	1.42361	5.19284		489	3.52616	14.2334		489	3.339	11.0305
490	1.09505	3.19927		490	3.9331	17.2901		490	3.2245	8.80471
491	1.37163	4.34663		491	3.57604	17.6243		491	4.119	9.15499
492	1.40688	4.05303		492	3.68019	16.5173		492	3.73548	9.49192
493	1.21281	3.5441		493	3.73986	16.4931		493	3.35553	9.86744
494	1.04249	3.10295		494	4.03387	16.6738		494	4.1726	11.4608
495	1.42446	3.57831		495	4.1112	15.4861		495	2.91391	7.13112
496	1.41589	3.1847		496	3.32844	15.7996		496	2.79662	7.73938
497	1.78106	4.3444		497	3.19645	16.0102		497	2.81838	7.2815
498	1.68342	4.30214		498	3.82766	16.1937		498	3.2924	9.9833
499	1.2994	4.05558		499	3.47956	12.9353		499	2.7052	8.678
500	1.11428	3.26643		500	4.15362	15.9258		500	4.96292	11.5112
501	1.01353	2.27415		501	3.17077	15.5997		501	2.73082	9.52844
502	1.08804	3.5868		502	3.07296	14.4035		502	2.86752	8.12142
503	1.79448	3.9264		503	4.13264	15.559		503	3.19594	8.49887
504	1.13266	3.88726		504	3.86852	15.2073		504	3.36217	8.93036
505	1.44494	3.94477		505	4.26919	16.5699		505	3.49986	9.39599
506	1.53729	3.80724		506	3.45223	16.6476		506	3.88635	9.58715
507	1.56598	4.20158		507	3.67294	15.2268		507	3.78388	12.4212
508	1.8927	4.30231		508	3.42544	14.1416		508	4.33804	11.5017
509	1.30763	3.67906		509	4.26496	15.5822		509	4.14049	10.9794
510	1.58373	3.92653		510	3.48229	15.7881		510	3.07885	9.74616
511	1.83372	4.5113		511	3.61283	15.3855		511	4.45205	11.2596
512	1.49585	4.25002		512	3.91179	16.4917		512	2.8971	7.83497
513	1.91388	4.87511		513	3.43514	14.0244		513	3.00847	8.73742
514	1.65406	4.04821		514	3.72953	15.6476		514	3.72642	7.84791
515	2.75894	5.04735		515	3.68537	13.8093		515	4.35692	11.4139
516	2.54938	4.89241		516	3.88114	15.3494		516	3.19413	11.18
517	1.80997	2.71059		517	3.45528	16.0868		517	3.76524	11.3245
518	1.61228	3.7753		518	3.62172	15.6419		518	3.65981	11.2167
519	1.78708	4.70116		519	3.62193	15.1081		519	3.76367	12.1852
520	1.39142	4.10313		520	3.94747	16.3607		520	4.3428	11.8394
521	1.54452	4.12837		521	3.65708	15.1788		521	2.59516	7.40264
522	1.59961	4.02933		522	3.81347	14.34		522	3.63077	9.14368
523	1.80088	3.9693		523	3.50045	14.7491		523	3.53907	8.39079
524	1.51447	2.94145		524	3.58259	15.0784		524	4.22658	8.31259
525	2.24844	3.54569		525	3.74988	16.2575		525	3.05335	8.05251
526	1.4537	3.72145		526	3.94029	16.9118		526	3.22645	9.22771
527	1.75668	3.97853		527	4.50694	13.5378		527	3.46037	9.49241
528	2.67144	4.35543		528	3.6342	15.6081		528	4.62224	10.8385
529	2.0139	5.27667		529	3.52703	15.2355		529	4.38302	10.5186
530	2.94543	5.67042		530	4.57124	14.4679		530	3.49957	10.9362
531	1.3607	5.6074		531	3.49747	16.4742		531	4.10925	12.6535
532	1.27823	4.28857		532	2.99998	13.8584		532	4.15243	11.8005
533	1.46538	3.58893		533	3.57792	15.2955		533	3.05687	9.26008
534	1.95773	4.53031		534	3.65061	15.5786		534	4.03762	10.9948
535	1.79089	4.79677		535	3.99176	15.8738		535	3.48423	10.9379
536	1.74944	3.62476		536	3.86995	15.8699		536	4.07747	11.2294
537	1.22582	3.76595		537	3.42422	15.1751		537	3.99469	11.1761
538	1.71219	4.04423		538	3.39644	15.4915		538	3.58712	12.1566
539	2.02064	3.90427		539	3.24205	15.0842		539	3.62156	11.093
540	1.50334	4.09355		540	3.16766	16.059		540	2.25781	9.62663
541	1.6155	4.60612		541	3.62625	15.1486		541	3.00784	11.181
542	1.54359	3.55674		542	4.39316	16.8505		542	4.35371	10.8255
543	1.48853	4.07417		543	3.93458	15.5595		543	3.77043	8.67483
544	1.11492	4.26827		544	3.21529	15.9556		544	4.12668	8.95732
545	1.35641	3.70405		545	3.75897	16.1415		545	2.97722	11.2917
546	1.66838	4.83944		546	4.00178	16.432		546	3.46346	10.7733
547	1.19736	3.84696		547	4.31934	16.3044		547	3.17423	10.1412
548	1.17472	3.35638		548	4.14914	16.6058		548	3.65391	9.50022
549	1.45877	3.98921		549	4.00076	15.1399		549	2.56112	9.22854
550	1.39356	4.04684		550	4.096	15.0749		550	5.17345	10.6918
551	1.92271	4.86659		551	3.65071	15.8807		551	3.64988	9.35734
552	1.90375	4.32401		552	4.28256	16.0916		552	3.92139	11.4183
553	1.36653	3.70243		553	3.69985	14.886		553	3.512	10.6274
554	2.17694	5.05334		554	4.51281	16.1881		554	2.36576	9.85231
555	1.18646	3.12466		555	3.71919	15.2479		555	3.33025	7.24556
556	1.17116	3.41079		556	3.59245	14.9027		556	2.72768	8.05847
557	1.33082	3.64067		557	3.8468	15.7464		557	3.64676	9.15338
558	1.48422	4.10466		558	4.23937	18.1991		558	3.34905	8.84288
559	1.35843	4.58517		559	3.74572	15.4283		559	3.95381	11.319
560	1.25279	3.55888		560	5.00065	16.4784		560	5.11593	12.1622
561	1.14973	3.99454		561	3.79341	15.3913		561	4.11269	10.3433
562	1.9271	3.68429		562	3.4361	15.0068		562	3.45916	10.7167
563	1.15785	3.8888		563	3.49575	17.4355		563	3.96883	10.8918
564	1.15767	3.89263		564	3.87679	16.2414		564	4.69492	10.0506
565	1.53467	3.95329		565	3.92294	15.7157		565	3.89783	11.2808
566	1.38792	4.07424		566	3.55843	16.5726		566	3.82396	9.54678
567	1.4365	3.58868		567	4.18325	15.9979		567	4.8182	12.7238
568	1.41122	4.81581		568	4.18215	16.0361		568	4.11281	12.4903
569	1.3135	4.48605		569	4.41215	14.2242		569	3.64278	9.44173
570	1.52622	4.20756		570	3.58262	15.5213		570	3.505	9.42981
571	1.69456	4.4239		571	3.87158	15.7881		571	2.91797	8.29569
572	1.44889	3.36383		572	3.42968	16.0255		572	4.34693	13.1979
573	1.15096	3.6969		573	4.07874	16.7528		573	4.24911	13.3939
574	1.28915	3.37668		574	3.27228	15.0822		574	3.96306	10.9595
575	1.1379	3.55622		575	3.39721	15.6347		575	3.84494	10.2037
576	1.00086	2.72115		576	3.63975	14.9121		576	3.03592	8.79157
577	1.37868	4.68034		577	4.01465	16.0779		577	3.5599	9.83728
578	1.32774	4.59116		578	4.46803	16.8389		578	3.09735	11.8327
579	1.21785	3.7074		579	3.26459	15.5778		579	2.87791	11.6437
580	1.36159	3.45982		580	4.02452	16.1428		580	3.50347	11.1958
581	0.81657	3.08021		581	3.66734	15.7967		581	4.69103	8.29738
582	1.61653	4.28171		582	3.8251	16.0737		582	3.58873	11.0734
583	0.955592	3.98369		583	3.90257	15.0159		583	3.51446	8.15643
584	0.87349	2.86549		584	3.09926	15.2247		584	3.25151	7.8833
585	1.06832	3.37554		585	2.79672	13.6796		585	3.28506	10.5862
586	1.00698	2.72193		586	3.05348	15.0761		586	4.78132	8.7953
587	1.02379	2.94793		587	3.33884	15.3943		587	3.4788	9.93078
588	0.985456	2.52639		588	3.22439	14.7585		588	4.39034	9.46415
589	1.22024	3.59057		589	4.14179	16.1011		589	4.04186	10.2454
590	1.16688	3.34249		590	3.61304	15.6507		590	3.43012	7.65728
591	1.47238	3.59027		591	3.53639	17.1113		591	2.85392	7.44727
592	1.44118	3.41786		592	3.75622	15.8613		592	3.13957	7.99755
593	0.933025	2.7829		593	4.4183	16.6869		593	3.81012	7.49858
594	1.07306	2.65144		594	3.15545	15.3277		594	3.29724	9.0182
595	1.60339	4.37655		595	4.02979	17.4546		595	3.42886	7.89933
596	1.19769	3.82679		596	4.06554	17.1655		596	3.96347	8.39962
597	1.3684	4.35576		597	3.2051	15.2711		597	3.36908	8.44155
598	1.72822	4.47235		598	3.72027	15.3335		598	4.1238	11.1941
599	1.34866	3.69755		599	4.04106	14.455		599	3.1043	9.77195
600	1.73444	3.89501		600	3.26345	14.6212		600	4.43084	12.1888
601	1.12404	2.96025		601	4.13837	16.5593		601	4.2077	10.9037
602	1.52859	3.37501		602	4.259	15.8759		602	3.74527	11.6071
603	1.45752	3.93523		603	3.16031	16.8883		603	3.54204	9.53303
604	1.70366	3.71471		604	3.55825	16.0427		604	3.91644	7.94229
605	0.865903	2.61401		605	3.29818	15.0759		605	4.3083	7.70966
606	1.61956	3.83605		606	3.56273	15.2316		606	3.12621	8.43858
607	1.10083	4.13207		607	3.71429	15.1093		607	3.09607	7.38479
608	1.56654	5.04521		608	3.23515	14.7017		608	3.29781	8.09513
609	1.15136	3.51124		609	4.05875	16.2012		609	4.58595	8.60527
610	1.25515	3.58012		610	3.93396	16.2284		610	2.43072	7.25792
611	1.7431	4.17922		611	4.32623	16.4272		611	3.19086	8.28902
612	0.971403	2.2422		612	3.55997	15.6424		612	3.51107	10.0807
613	1.21715	2.81568		613	3.37553	16.0104		613	3.2324	9.56665
614	1.25643	4.3671		614	3.46974	16.2561		614	3.02203	8.16997
615	1.04421	2.83095		615	3.45709	14.64		615	3.08734	8.13782
616	1.32044	3.71032		616	4.02475	16.1731		616	2.93125	8.08044
617	1.0877	2.91932		617	3.71971	14.6173		617	2.98784	7.78258
618	0.924645	3.48782		618	3.51602	15.862		618	3.00152	9.78306
619	1.03431	3.83798		619	4.15171	16.4464		619	2.51237	9.65657
620	0.835004	3.14114		620	4.45917	16.3587		620	3.7958	10.7943
621	1.33264	3.44817		621	3.51471	14.0952		621	2.92167	7.84959
622	1.14522	3.72749		622	2.82544	14.4633		622	4.15687	11.0798
623	1.04015	2.8021		623	3.34363	17.1704		623	3.00646	10.7391
624	1.03974	3.50773		624	3.13764	15.6432		624	3.01064	10.5352
625	1.36467	4.23491		625	3.59424	14.9759		625	3.58311	9.28869
626	1.28054	3.68753		626	2.9755	16.5216		626	3.6007	7.53656
627	1.51062	4.16895		627	3.43229	16.1995		627	4.05819	11.9445
628	1.29412	4.06019		628	3.30712	16.0138		628	4.28711	11.08
629	1.33309	4.35701		629	3.96312	16.0649		629	2.56687	8.78203
630	1.31052	3.45176		630	3.54451	16.8081		630	3.14331	8.51855
631	1.24552	4.16831		631	2.98651	16.6556		631	2.66411	8.13064
632	1.16867	3.3077		632	3.1404	15.664		632	2.43682	8.0995
633	1.26577	4.267		633	3.75623	16.8623		633	3.1873	10.3828
634	1.43801	4.15989		634	4.90663	17.1924		634	3.94561	9.25596
635	1.228	3.55215		635	3.62028	15.6117		635	3.71004	11.4751
636	1.35072	3.94646		636	4.08078	15.8972		636	2.36747	10.3275
637	1.0836	2.65798		637	3.55095	16.1646		637	3.39882	9.58516
638	1.01595	3.26426		638	3.52446	16.3325		638	4.57611	9.87474
639	1.25969	3.72082		639	3.38469	15.8088		639	4.27598	11.2091
640	0.94467	2.8601		640	4.03949	16.7677		640	3.41125	11.0167
641	1.6256	3.72352		641	3.92463	15.8881		641	3.33632	10.2875
642	1.63471	3.62812		642	3.76388	15.5462		642	3.40294	12.6658
643	1.1393	2.97046		643	3.55668	15.9563		643	2.60385	8.83637
644	1.18707	3.77629		644	3.51405	15.3528		644	3.33696	9.39384
645	1.35958	3.54383		645	3.45526	16.2549		645	2.42708	9.47936
646	1.12869	3.7665		646	4.2635	15.7379		646	3.00313	11.3756
647	1.29607	3.82319		647	3.4891	15.1965		647	3.22881	12.6467
648	0.9728	3.99718		648	3.78681	15.1395		648	2.96125	10.4672
649	1.24001	5.11258		649	4.76084	16.9187		649	3.7984	8.79935
650	1.13817	2.81187		650	3.59429	15.6377		650	2.75721	8.86707
651	1.65141	2.81477		651	3.27345	16.6774		651	4.2851	10.2854
652	1.93953	4.59664		652	3.9427	16.7919		652	2.41664	9.29082
653	1.50957	4.28192		653	3.62549	16.7987		653	3.3509	10.952
654	1.25133	3.71076		654	3.85291	16.1247		654	2.79245	11.2143
655	0.970553	3.37353		655	3.637	16.2725		655	3.14078	10.6708
656	1.30869	3.73369		656	3.93618	16.8369		656	3.04911	9.93054
657	1.07185	3.13813		657	5.07721	15.2465		657	3.69252	10.546
658	1.33056	3.42486		658	3.26574	15.3429		658	4.64062	11.222
659	1.01146	2.83736		659	4.05616	14.8057		659	5.38705	9.61548
660	0.94641	3.63251		660	3.96201	14.7818		660	3.60886	9.47957
661	0.722411	2.35911		661	4.3492	15.6172		661	2.91093	7.7565
662	0.871183	3.50438		662	4.13044	15.9115		662	2.90351	9.64629
663	1.12276	3.88698		663	3.35495	15.2466		663	2.65302	8.75833
664	0.984586	3.40284		664	3.62802	15.0215		664	2.77255	8.30635
665	0.941714	2.84194		665	4.16908	14.7288		665	3.05648	8.47269
666	0.81536	2.80336		666	4.09052	16.1763		666	3.47104	6.90093
667	1.15116	4.06833		667	4.33812	14.7323		667	3.62951	8.75343
668	1.23828	3.6678		668	4.52346	15.5313		668	3.15329	8.77471
669	0.783085	2.85593		669	3.81825	15.4504		669	3.27682	8.23486
670	1.22006	3.7279		670	3.54596	16.2011		670	3.24701	9.52743
671	0.855498	2.72709		671	3.80751	15.9333		671	2.76918	8.07676
672	1.25985	3.83597		672	3.73427	15.6606		672	2.90454	9.2423
673	1.324	3.76742		673	4.33234	16.962		673	4.67546	10.5427
674	1.45405	3.51708		674	4.06517	15.777		674	2.25455	8.82899
675	1.03701	4.35724		675	3.75358	16.1217		675	2.22618	9.97046
676	0.975721	3.38059		676	3.87641	16.1457		676	2.79732	8.5713
677	1.34225	3.23128		677	3.61689	17.1223		677	3.25043	8.90469
678	0.823454	2.49066		678	3.65971	16.6563		678	2.99135	11.1815
679	0.785571	2.3704		679	3.63999	15.8456		679	3.08757	11.6671
680	0.829073	2.64667		680	4.43576	14.8041		680	2.64227	10.1468
681	1.07379	3.36495		681	3.80001	16.8387		681	3.51982	10.4598
682	1.11676	3.21448		682	3.79392	16.0826		682	3.10768	10.3693
683	1.11231	3.19306		683	4.60657	16.4342		683	2.34212	8.88945
684	1.05933	3.89275		684	3.0012	15.0892		684	2.91579	9.59237
685	1.5437	3.26383		685	4.21935	16.2868		685	4.36772	11.0451
686	1.31017	3.93096		686	3.8798	16.4266		686	2.58937	10.6247
687	1.38487	3.75394		687	4.0248	15.1377		687	2.68417	8.94319
688	0.901299	3.20688		688	4.4439	16.7655		688	3.40587	10.9071
689	0.898611	2.94695		689	3.72737	15.7995		689	3.04688	12.3879
690	0.994362	2.64707		690	4.0788	14.758		690	2.74484	11.7957
691	0.717043	2.16418		691	3.816	14.2138		691	2.84231	8.31631
692	0.934049	2.44409		692	3.03789	13.5524		692	3.31144	9.6151
693	1.06027	3.36626		693	4.23792	15.8832		693	4.04008	11.9288
694	0.996863	4.3989		694	3.50667	14.6986		694	4.78357	10.5754
695	0.809453	3.16532		695	4.00641	15.3486		695	3.55226	8.66805
696	0.988983	3.64402		696	3.88472	15.291		696	3.14177	11.1738
697	1.87041	5.21857		697	3.34859	15.3111		697	3.87481	13.147
698	1.19446	4.04649		698	3.21398	13.4107		698	2.71134	10.2014
699	0.933198	3.57345		699	3.83038	14.706		699	3.2996	11.4008
700	1.24498	3.61972		700	4.38169	16.7987		700	3.32897	10.7029
701	1.84876	3.67571		701	4.00555	16.2746		701	4.49095	9.72194
702	1.51632	4.55929		702	3.66866	15.7242		702	3.36373	9.70239
703	1.73785	3.74055		703	3.61666	16.715		703	3.6739	7.93292
704	1.83685	4.64009		704	3.69023	15.7667		704	3.43227	10.6857
705	1.59382	3.90441		705	3.92876	16.4136		705	3.58525	11.8323
706	1.91382	3.99956		706	3.34396	16.6564		706	3.55635	11.4188
707	1.33518	3.59351		707	3.95975	17.0112		707	3.25922	12.0588
708	2.18674	3.59022		708	3.76203	15.8076		708	3.47987	10.8305
709	2.0205	4.58238		709	3.24151	16.1155		709	3.28341	8.50358
710	1.94182	3.281		710	3.41363	16.9963		710	2.56908	11.0642
711	2.16647	4.428		711	3.82409	15.8628		711	2.77941	9.06887
712	1.60823	4.12697		712	3.43528	13.6474		712	3.32542	10.6341
713	1.52718	3.99739		713	3.03125	13.8436		713	3.22012	8.68039
714	1.2151	3.00936		714	3.995	15.0246		714	2.72362	7.03835
715	1.49171	3.45837		715	4.25287	16.5641		715	3.00367	8.91108
716	1.98983	4.9729		716	3.06784	14.9424		716	3.009	7.82462
717	1.64154	3.61059		717	4.07412	16.9084		717	3.50585	11.0764
718	1.22094	3.64128		718	2.98901	16.14		718	2.85157	11.0841
719	1.04231	3.08859		719	3.82666	16.8857		719	2.47526	9.6791
720	2.68486	5.4827		720	3.20497	15.091		720	2.546	9.4087
721	1.64553	3.84082		721	3.0553	14.6044		721	3.32053	10.4486
722	1.65087	3.48849		722	3.60026	15.7138		722	3.14448	11.1732
723	1.77894	3.17528		723	2.94403	15.8889		723	4.67562	9.91355
724	1.11614	2.89751		724	3.42711	16.3701		724	3.15005	9.61405
725	2.79005	4.50377		725	4.0857	16.9226		725	2.72279	7.09871
726	2.51728	4.21576		726	3.61285	16.0478		726	2.93751	8.53471
727	1.2917	2.93205		727	4.06472	16.4979		727	2.60903	8.8119
728	2.3243	3.02422		728	3.57107	16.9476		728	2.73864	8.44084
729	3.66144	5.01964		729	3.82434	15.004		729	2.80341	9.30184
730	1.83337	2.87078		730	3.09077	15.4533		730	2.7109	9.07371
731	1.62983	3.8846		731	4.09655	18.3006		731	4.1766	9.82453
732	2.72599	6.11697		732	3.05501	14.3645		732	5.39153	10.9218
733	1.57769	4.34936		733	3.565	16.5246		733	2.86908	10.2831
734	1.28408	3.38962		734	2.76498	14.9782		734	3.61336	12.6065
735	1.17382	3.10117		735	3.76558	15.825		735	3.36151	12.1119
736	2.76862	5.3309		736	4.28524	17.0239		736	3.32921	10.0859
737	2.04513	2.80062		737	4.18414	15.2104		737	3.4963	10.0495
738	1.83967	3.84369		738	3.40373	16.7697		738	3.25551	11.3408
739	2.03757	3.59815		739	3.55477	16.4921		739	3.47004	12.5856
740	1.52239	2.78618		740	3.84652	16.6792		740	3.9968	11.6099
741	3.70668	3.16522		741	3.97742	16.5651		741	2.46531	7.59388
742	2.16233	3.39977		742	4.71056	16.1451		742	5.0258	10.1681
743	2.08645	2.47215		743	3.41309	16.07		743	3.98671	10.254
744	2.09896	3.67261		744	3.62941	16.2272		744	3.13703	10.6412
745	2.02569	3.46916		745	3.80002	15.9683		745	4.03089	9.13268
746	1.04576	2.55425		746	3.96589	16.3188		746	2.48548	9.51575
747	0.976156	2.50339		747	3.30876	16.3504		747	3.23326	10.7328
748	1.38612	3.2027		748	3.32406	15.8985		748	4.00173	11.2966
749	1.39823	2.70626		749	3.84454	16.689		749	2.54336	9.25887
750	1.24063	2.27525		750	2.95365	15.2326		750	2.8965	9.53554
751	1.4869	2.31339		751	3.54565	16.2154		751	2.97815	9.23217
752	3.22634	4.72965		752	3.34067	14.9165		752	2.96958	12.3758
753	2.8431	3.29954		753	3.57945	16.1235		753	3.33118	11.4215
754	1.75166	4.1346		754	3.4913	15.2038		754	2.62826	9.96563
755	2.30413	2.97793		755	3.37423	15.9244		755	3.60321	11.8104
756	1.79341	2.78639		756	3.78495	13.8939		756	2.93969	9.26539
757	2.14427	3.96441		757	3.23165	16.3684		757	3.97285	8.07234
758	1.92294	2.5729		758	3.71661	15.7048		758	3.52888	7.86666
759	1.66626	2.28209		759	3.97235	18.0508		759	5.19613	10.3379
760	2.56987	3.40084		760	4.09619	16.9988		760	5.19176	9.73882
761	1.43121	2.34596		761	4.44609	16.4467		761	4.48748	9.45349
762	1.72571	3.88955		762	3.67693	16.5987		762	3.10293	6.95826
763	3.596	4.63665		763	3.9039	15.8356		763	3.62534	10.1222
764	1.05886	2.37375		764	3.6055	15.9882		764	4.39784	11.7905
765	1.34331	2.60902		765	4.77113	16.388		765	2.49866	10.4627
766	1.43725	2.24996		766	3.97343	14.1606		766	2.2977	9.61345
767	1.70865	3.32198		767	3.43107	15.7222		767	3.1158	8.46435
768	3.54352	6.50852		768	4.12313	15.16		768	2.4723	7.35284
769	1.27215	2.38786		769	3.43204	15.596		769	2.98356	8.88961
770	1.08234	2.2481		770	3.25551	15.2149		770	2.83296	7.92304
771	2.11878	2.46199		771	3.2283	15.7976		771	4.8697	10.814
772	1.01534	2.87595		772	3.12275	12.9379		772	5.5194	10.5766
773	1.41396	2.65186		773	3.23686	14.9854		773	3.79017	9.98908
774	1.5782	2.79848		774	3.23742	15.9129		774	3.26865	10.7321
775	1.07978	3.11439		775	3.87101	15.7501		775	2.84781	9.83732
776	1.80391	3.63984		776	3.35367	14.4215		776	3.60086	9.85558
777	2.15217	3.39629		777	3.44295	15.1918		777	2.56986	8.73512
778	3.16017	6.5762		778	3.88137	15.3804		778	5.26406	11.5408
779	2.42811	4.81188		779	3.92735	15.8541		779	4.84582	11.8871
780	1.74722	2.98584		780	3.38324	15.8064		780	4.1813	10.0894
781	2.64576	4.33696		781	3.33757	15.5413		781	4.17853	11.056
782	1.72104	3.19621		782	3.56527	16.9569		782	3.84625	12.0123
783	1.18934	2.72063		783	4.30903	16.4856		783	3.47896	12.4734
784	1.76542	4.85498		784	3.88612	15.155		784	4.43642	12.1234
785	1.82998	3.21476		785	3.72752	16.5518		785	4.3529	12.8955
786	1.4951	2.245		786	4.2573	17.0773		786	3.57411	12.8536
787	1.28325	2.54127		787	3.57803	15.613		787	3.58245	10.1725
788	1.57893	2.82928		788	3.10761	15.185		788	3.77542	8.92314
789	2.81776	4.63215		789	3.62401	15.25		789	3.63175	7.63983
790	1.46392	2.35077		790	3.71448	16.7299		790	2.9937	11.961
791	2.14311	3.41261		791	3.03784	14.8667		791	2.47309	8.97361
792	2.38217	3.13851		792	3.60156	14.9393		792	3.7499	8.99725
793	2.54282	3.46589		793	3.87424	15.2815		793	3.63486	10.5132
794	2.36592	4.12723		794	3.5308	16.2865		794	4.11569	11.0574
795	2.53165	4.22405		795	3.63188	16.4471		795	3.42307	9.51318
796	1.25263	3.56676		796	3.38733	15.7241		796	3.76493	10.1725
797	1.55104	2.90634		797	3.87779	14.4		797	4.31356	9.08689
798	1.62643	3.56479		798	3.76573	17.0919		798	3.84986	10.9412
799	2.42314	2.86273		799	4.29064	16.6546		799	2.76239	9.97713
800	1.64168	2.72732		800	3.90439	15.89		800	4.28361	11.0052
801	1.72486	4.84147		801	3.72278	16.0874		801	3.445	11.1591
802	1.81523	3.75197		802	4.14001	15.194		802	4.20059	12.8438
803	1.36596	3.42852		803	2.89987	14.631		803	3.80641	11.3532
804	2.2867	4.2899		804	4.04475	14.2726		804	4.94034	10.3049
805	1.32336	2.78225		805	3.62671	14.9526		805	3.65099	8.63638
806	0.944227	2.95991		806	3.81515	14.9618		806	4.15688	10.0775
807	1.47685	3.82805		807	4.23426	16.0705		807	3.0569	8.87562
808	2.74963	3.79156		808	3.71733	13.556		808	3.15019	10.3678
809	1.7631	2.76378		809	3.45692	14.5646		809	3.60223	10.7863
810	3.1301	5.58089		810	4.32766	15.7856		810	4.85243	12.019
811	2.38078	4.45462		811	3.70882	15.8169		811	4.41368	12.5348
812	3.29638	6.57383		812	3.60543	13.7701		812	3.97798	10.594
813	1.76074	4.31755		813	3.51057	15.3273		813	3.98872	11.5527
814	3.22139	3.73707		814	4.1935	16.101		814	3.85095	11.0006
815	1.19486	3.13224		815	3.28007	15.6691		815	4.55447	12.1304
816	3.06306	4.09622		816	2.55059	12.2954		816	4.1535	11.8857
817	3.43318	4.38023		817	3.34151	12.866		817	4.15756	11.5786
818	2.33854	3.819		818	3.72317	16.5147		818	4.64852	12.1135
819	1.22243	3.17656		819	3.01165	14.5384		819	3.83714	11.5207
820	3.45202	5.57311		820	3.16153	12.9118		820	4.32195	11.5555
821	1.22849	2.79966		821	3.43182	14.5428		821	3.69301	11.8476
822	1.37264	3.11334		822	3.24934	14.3826		822	5.91213	13.8341
823	1.72688	3.24518		823	3.95434	15.0701		823	2.82392	8.22017
824	0.989861	1.51691		824	3.19696	13.1941		824	4.21252	12.7286
825	2.37069	3.13336		825	2.99506	14.9357		825	4.01549	12.7979
826	1.42027	3.26067		826	3.60444	12.8585		826	3.90625	12.3626
827	2.86042	5.05218		827	4.11636	14.2931		827	4.10499	12.3429
828	1.36027	2.62536		828	4.07082	15.7746		828	3.43818	10.2036
829	2.61451	3.08958		829	3.72831	15.4652		829	3.784	11.0046
830	1.56322	3.16787		830	3.76067	15.0092		830	3.50925	11.7963
831	1.39581	3.8852		831	3.50805	13.0539		831	3.75068	9.38768
832	1.65399	3.32063		832	3.7123	13.6834		832	3.08679	9.96824
833	2.86494	5.06721		833	4.21719	15.5682		833	5.51582	9.89335
834	2.65958	4.24029		834	3.63833	14.3479		834	3.97184	10.5429
835	1.49694	3.79251		835	3.27954	14.9281		835	5.05309	10.9632
836	1.33237	3.75555		836	3.33937	15.8095		836	3.57945	9.85066
837	2.66466	4.24419		837	4.03559	15.7002		837	3.00775	10.8967
838	2.48269	4.43617		838	3.34309	15.3168		838	4.05569	13.4319
839	2.55445	4.33257		839	3.92497	15.5691		839	2.67005	10.7846
840	1.93134	3.41091		840	3.23006	14.7112		840	2.25103	7.48317
841	2.85439	4.28052		841	3.07662	14.9808		841	2.51419	8.24681
842	3.34515	5.54447		842	4.08306	16.6957		842	2.86365	10.4357
843	2.80534	4.25476		843	3.45824	13.7719		843	3.57718	9.74841
844	1.67404	3.6144		844	4.45343	14.881		844	2.83	8.56714
845	1.89233	3.68371		845	3.83563	16.3113		845	4.34693	12.249
846	2.20486	3.45205		846	3.09912	14.212		846	5.42323	12.2997
847	1.76063	3.76743		847	3.49543	13.7358		847	4.8875	9.83166
848	1.69711	3.75817		848	3.05012	14.6599		848	4.46011	10.2691
849	2.17299	3.0409		849	2.85473	12.6283		849	3.49273	12.6069
850	3.12136	5.72582		850	3.18114	13.7591		850	3.77586	11.7493
851	2.55366	4.26373		851	3.65495	13.5717		851	3.93034	10.5108
852	1.66678	3.49093		852	4.53745	15.6369		852	3.42571	8.41063
853	2.16742	3.35491		853	3.10234	14.2119		853	3.86833	8.53349
854	2.6658	4.83668		854	3.44588	12.0048		854	4.79969	9.02534
855	3.12688	3.80883		855	3.70405	14.2604		855	2.51595	8.70117
856	2.61474	3.66549		856	2.85985	14.8684		856	3.08586	7.41008
857	1.24159	2.81721		857	3.82068	15.6775		857	3.26361	9.04716
858	1.51471	2.87836		858	3.2644	16.0509		858	3.2367	9.74488
859	1.69391	3.82949		859	3.15707	11.8867		859	3.47871	9.64813
860	2.3334	3.76974		860	3.6263	16.2474		860	3.0124	8.71301
861	2.2667	4.86538		861	2.99471	14.5487		861	2.71388	8.00437
862	1.08662	2.17735		862	4.44862	15.9144		862	2.78675	7.34053
863	2.03056	2.52488		863	4.00254	16.2226		863	2.8078	8.74815
864	1.43567	3.05408		864	3.23641	14.6952		864	3.10492	9.94695
865	1.36175	2.31724		865	3.08306	15.206		865	2.46625	7.94553
866	3.12379	4.34457		866	3.25596	16.0648		866	3.05395	8.93624
867	1.61993	3.57736		867	3.62595	15.4697		867	3.52455	10.3079
868	2.76053	3.88956		868	3.36823	15.9301		868	4.70744	11.02
869	1.75045	2.3493		869	2.98304	14.9105		869	4.12734	12.5493
870	1.19183	3.14199		870	3.87404	15.6846		870	3.2787	11.3234
871	1.3049	3.81835		871	3.26501	14.3595		871	3.90475	10.3292
872	2.91916	3.5396		872	4.11261	15.0706		872	4.60234	11.5329
873	3.53505	4.74361		873	3.2548	13.5322		873	2.84755	9.97277
874	2.18151	3.1594		874	3.10905	13.6978		874	3.78167	9.96279
875	1.53824	1.92636		875	2.68575	11.2078		875	3.51012	9.8128
876	3.18578	3.39496		876	3.23195	14.0999		876	3.92983	9.6809
877	2.29522	3.36525		877	3.41328	16.1539		877	4.02508	10.7294
878	1.61614	3.46056		878	2.94521	12.9299		878	4.03691	11.0851
879	1.00996	2.80591		879	3.67648	17.5526		879	3.46173	8.59547
880	2.66338	3.97292		880	2.81085	14.4917		880	3.65081	10.9234
881	3.06554	4.0335		881	2.92498	14.2794		881	3.50699	9.57563
882	1.35408	2.31306		882	3.86084	15.3746		882	3.66449	9.00933
883	1.46625	3.21506		883	2.72281	12.0687		883	3.02349	6.81316
884	3.0305	5.12312		884	3.13787	13.9502		884	3.58722	10.0202
885	2.08884	2.87391		885	4.23415	15.0675		885	3.371	10.1583
886	1.80268	2.43384		886	3.29067	12.7112		886	3.08479	7.21157
887	1.68	2.99009		887	3.36846	12.7177		887	2.437	8.69796
888	1.83785	1.84995		888	2.90171	11.3927		888	3.31976	8.93122
889	1.48886	3.22975		889	2.92374	12.6077		889	4.65626	9.15242
890	1.62946	3.42797		890	2.82825	11.2093		890	4.27092	10.1825
891	1.75094	2.83663		891	3.01997	11.0801		891	4.15187	11.2437
892	1.6176	2.74601		892	2.72841	14.3499		892	3.49726	9.4417
893	1.36519	2.86829		893	2.83532	12.0782		893	4.02913	10.5018
894	1.38706	2.42687		894	3.64355	12.6155		894	4.01867	11.1713
895	1.69558	2.6976		895	3.14073	11.0227		895	4.65695	11.3215
896	1.43474	2.82624		896	3.20764	12.758		896	3.41258	10.963
897	1.72746	2.9871		897	3.22345	12.587		897	3.9682	10.5307
898	1.80953	3.44532		898	3.3561	13.1861		898	3.01227	11.6026
899	1.97425	3.37241		899	3.22411	12.1061		899	3.82131	10.8003
900	1.97725	3.08048		900	3.44609	12.286		900	3.79652	10.4777
901	1.40285	2.23161		901	3.47133	11.5394		901	3.51446	10.7509
902	1.12054	2.49673		902	3.49411	12.5911		902	5.89789	10.4925
903	2.24341	4.31487		903	3.21995	12.0201		903	3.52182	9.6268
904	1.62239	2.77739		904	3.47669	11.879		904	4.40055	11.4192
905	1.34797	1.8167		905	2.64322	10.6388		905	4.17411	11.0069
906	1.87517	3.50286		906	2.67419	11.8148		906	4.30546	11.3758
907	1.26963	2.40458		907	3.98704	12.5816		907	5.67046	11.4482
908	2.06507	3.12572		908	3.02471	12.9418		908	3.77474	11.1604
909	2.00553	3.21154		909	3.48706	14.9551		909	4.51374	11.2105
910	1.24012	2.78709		910	3.05515	10.7637		910	4.15255	10.6544
911	1.43733	3.05059		911	3.2061	11.6919		911	4.85906	11.9612
912	3.24945	4.26557		912	4.10974	14.7315		912	4.07118	10.5163
913	1.52314	2.64187		913	2.71607	10.2747		913	3.09732	9.83174
914	2.12286	2.5509		914	2.96225	11.4654		914	5.166	11.6459
915	1.32407	2.74201		915	2.94904	11.2406		915	3.51096	9.86693
916	2.60553	3.76188		916	2.75141	11.1817		916	4.80225	11.1565
917	1.43695	2.77229		917	3.35673	11.847		917	3.48317	10.7416
918	1.91432	3.83726		918	2.43207	10.331		918	4.14308	11.0466
919	1.22427	2.17219		919	3.72601	12.4098		919	4.4928	10.5758
920	1.46994	3.23646		920	3.21008	12.8848		920	2.94414	9.9796
921	2.08969	4.44597		921	3.71245	15.0788		921	4.83889	10.3645
922	1.50531	3.31981		922	2.78016	13.2491		922	2.76796	10.1104
923	2.22523	3.57154		923	4.2894	15.1411		923	4.62894	10.1075
924	1.52528	3.22885		924	3.84741	14.6769		924	3.60214	10.3062
925	2.18928	3.47207		925	5.07776	16.4806		925	3.20544	7.65452
926	1.47175	4.0942		926	4.01796	15.983		926	3.33267	7.73998
927	1.34845	3.33148		927	4.2504	15.1604		927	3.79432	8.02055
928	1.10164	2.48321		928	4.09731	16.5825		928	2.98146	8.73402
929	1.81523	3.06992		929	3.84688	15.6281		929	5.228	9.01724
930	1.4265	2.83766		930	4.09581	15.4651		930	3.49773	7.84841
931	1.85327	2.60169		931	4.28523	16.6648		931	4.22506	10.3808
932	1.55477	3.85109		932	3.13562	14.6379		932	4.2407	11.6091
933	2.80462	6.70864		933	4.81701	17.0957		933	3.41859	8.63881
934	2.39218	3.59084		934	3.20625	14.4909		934	2.49894	9.58131
935	5.57226	7.75847		935	3.4336	15.0606		935	3.34082	11.5033
936	1.85382	3.76322		936	3.81716	14.6087		936	3.3797	11.5651
937	2.00681	3.68926		937	3.78608	15.2655		937	2.98689	10.4396
938	1.44625	4.0109		938	4.58383	16.0617		938	3.41759	11.7326
939	1.74175	4.09595		939	4.11515	14.7347		939	3.89384	10.8878
940	2.71469	4.05586		940	3.54389	15.8458		940	2.51001	9.85793
941	2.38972	3.81328		941	3.76822	15.7045		941	2.97274	10.1913
942	1.47747	3.31737		942	3.38171	14.0818		942	3.8515	9.44091
943	1.67867	4.37878		943	3.77445	15.4171		943	3.23116	9.51414
944	2.86491	4.66367		944	3.18352	13.6488		944	3.50677	10.9286
945	1.83562	3.16877		945	4.56132	16.2489		945	4.00232	10.0629
946	2.60112	5.29257		946	3.96916	13.4204		946	3.61175	9.49689
947	1.43998	2.9351		947	3.60846	16.0604		947	3.63435	11.3382
948	2.88082	4.43283		948	3.95568	14.709		948	2.46888	8.5179
949	2.81092	4.21897		949	4.37897	15.7105		949	3.57564	9.80372
950	1.03609	2.05166		950	3.32344	16.0873		950	4.38683	10.7098
951	0.874902	1.7904		951	4.1205	15.9666		951	4.0082	10.5658
952	1.07968	2.73929		952	3.26119	15.1068		952	4.72066	10.7032
953	1.29936	4.4044		953	3.62788	15.5575		953	2.24898	8.88828
954	1.2813	4.48611		954	4.51814	15.2462		954	3.72507	8.57445
955	1.66867	3.98633		955	4.15851	15.3941		955	3.32962	11.0972
956	1.43074	3.98653		956	3.50299	15.7331		956	2.61251	9.4691
957	1.26012	3.5745		957	3.80224	14.8261		957	3.96776	8.24018
958	2.13686	4.33554		958	4.22386	15.0597		958	2.85695	6.48061
959	1.8882	4.74624		959	3.98014	16.6778		959	2.87735	7.7142
960	1.9762	3.30119		960	2.96728	15.0649		960	1.94788	8.38122
961	1.59218	3.6158		961	3.75997	16.1781		961	2.79789	10.1124
962	1.83217	3.63073		962	3.59391	14.4571		962	3.67377	10.0697
963	1.6915	4.44002		963	4.00254	16.0788		963	4.01131	10.7384
964	1.11486	2.62893		964	3.80534	15.7169		964	2.75544	10.341
965	0.769925	2.62205		965	3.65064	15.8602		965	3.99952	9.21261
966	1.46311	4.371		966	4.32675	16.6702		966	3.24037	8.78499
967	1.60885	4.5807		967	4.52196	17.1885		967	2.46821	10.1546
968	1.68469	4.00563		968	3.62416	15.4989		968	4.79998	10.1366
969	1.5944	3.86516		969	3.32694	15.7004		969	3.38266	8.63878
970	1.32886	4.35547		970	3.84179	13.5611		970	3.38395	10.5701
971	1.35922	3.654		971	3.64476	14.3829		971	2.37752	9.22315
972	1.50532	3.30856		972	3.71561	15.8205		972	3.00611	9.62609
973	1.68301	3.18509		973	4.15167	15.9875		973	2.80008	8.88599
974	2.02079	4.48905		974	3.86204	16.4859		974	2.82585	10.7485
975	1.24405	3.46845		975	4.34164	16.6482		975	2.85381	8.70861
976	1.38938	2.98411		976	3.70597	15.4982		976	4.69527	11.805
977	1.60937	4.18014		977	4.02433	16.8434		977	3.88058	12.0046
978	1.66057	2.98528		978	3.8713	16.0177		978	2.74287	7.71718
979	2.16482	3.18646		979	3.81886	15.6007		979	3.64045	8.00438
980	1.45956	3.96282		980	3.80424	15.7542		980	3.45622	8.00683
981	2.01004	4.28371		981	3.86256	14.8363		981	3.1898	7.58205
982	1.78782	4.14123		982	4.34874	16.9111		982	3.13098	8.76952
983	1.2611	2.836		983	3.93259	15.8203		983	4.74419	8.79596
984	1.46874	3.44922		984	4.5279	17.4882		984	3.25104	8.14744
985	1.52326	4.15339		985	3.91906	16.1712		985	4.0796	10.7361
986	1.68038	3.5688		986	3.90174	15.7977		986	3.49649	9.64133
987	1.82114	3.71276		987	4.30369	15.895		987	3.73166	10.6822
988	2.28801	3.27966		988	4.02984	15.5887		988	3.92512	8.30978
989	1.16488	2.86319		989	3.7319	15.0151		989	5.25973	9.70766
990	1.21934	2.98102		990	4.16676	15.8499		990	3.64812	8.69934
991	1.03975	2.5916		991	3.80513	15.9962		991	3.4314	9.90825
992	3.57545	6.72944		992	3.84738	16.8316		992	5.67293	8.92276
993	1.17631	2.75187		993	4.18504	14.7927		993	3.56934	10.5165
994	1.46477	2.35553		994	3.2334	13.1717		994	2.35875	7.96724
995	1.6474	4.18186		995	3.4133	14.1005		995	3.65968	9.81901
996	1.42298	2.91237		996	4.71826	17.287		996	4.51346	11.5702
997	1.81365	3.52557		997	3.26665	15.1642		997	4.51678	11.5319
998	1.68215	3.71457		998	4.47369	14.3122		998	3.75114	10.9988
999	1.59839	3.75706		999	3.87924	15.5627		999	4.49187	10.0515
FIELDS	time	ab48		FIELDS	time	ab48		FIELDS	time	ab48
0	1.46957	2.85321		0	4.63763	16.3037		0	4.22048	9.01288
1	1.31857	2.53959		1	3.34446	14.1882		1	3.63905	8.17904
2	1.78133	3.25176		2	3.39137	15.1769		2	4.32447	8.19181
3	2.13823	4.80795		3	3.57096	13.5323		3	3.68236	8.03715
4	1.8227	4.50966		4	3.77043	14.3932		4	4.8169	10.034
5	2.126	3.46105		5	3.898	15.8533		5	3.70005	10.0087
6	2.06683	4.24737		6	3.41656	14.2176		6	4.63913	11.7496
7	1.50029	3.69916		7	3.46627	14.7102		7	3.46504	8.74696
8	1.48314	2.89299		8	3.25054	16.2971		8	2.42084	8.47044
9	1.50296	3.71142		9	3.57545	16.2022		9	3.26399	8.7361
10	1.45592	3.09994		10	4.33536	15.3212		10	3.65853	9.87079
11	2.03375	3.17774		11	3.09755	14.9375		11	4.59264	9.64183
12	2.56576	3.64368		12	2.59934	15.3925		12	3.23724	8.31877
13	1.40983	3.05036		13	3.71773	14.9685		13	3.49202	10.5313
14	2.81101	3.88399		14	3.99389	15.795		14	3.54587	9.77367
15	1.06058	2.49379		15	3.80974	14.6128		15	4.85438	10.1127
16	1.26456	3.0518		16	4.36628	15.4065		16	4.35249	9.6303
17	1.19663	2.5847		17	3.33208	15.1484		17	4.82286	11.1381
18	0.962982	3.2405		18	3.02983	14.9182		18	4.13	11.3837
19	1.42954	2.67516		19	3.38233	14.6193		19	4.2448	11.0007
20	2.04059	2.96737		20	3.879	14.8618		20	4.12046	10.2659
21	1.76196	2.91909		21	3.77664	15.6044		21	3.23392	7.76565
22	2.03597	4.14966		22	4.01356	13.8112		22	4.20184	11.3372
23	1.41542	3.65265		23	3.71397	13.9531		23	3.17216	11.1206
24	1.681	3.10256		24	3.52521	14.9001		24	4.17412	11.6259
25	1.49319	3.19396		25	4.63008	14.8559		25	4.62427	9.98145
26	1.68332	3.45793		26	3.7726	16.2597		26	4.00452	10.6049
27	2.22763	3.4055		27	4.18171	15.483		27	3.00829	7.29732
28	1.63598	4.40292		28	3.6302	15.1141		28	3.52312	10.0586
29	1.64239	3.46167		29	3.57054	13.8739		29	4.10735	9.25572
30	1.31231	3.15904		30	4.22602	16.8267		30	3.46147	8.57772
31	1.12517	2.87495		31	4.03681	14.789		31	3.26952	9.16511
32	1.16226	2.28489		32	3.36831	14.6205		32	2.8399	8.64603
33	2.58923	4.76096		33	3.99934	17.1441		33	3.71843	9.04294
34	1.28897	2.36541		34	3.77172	15.4937		34	3.61062	8.01405
35	2.32897	3.07633		35	3.34763	16.1518		35	3.53349	9.81476
36	1.50487	2.47266		36	3.14067	16.005		36	3.48976	12.0116
37	0.972607	2.03462		37	4.08229	16.3503		37	4.43264	12.2138
38	1.01809	2.92439		38	5.02013	15.9637		38	4.85258	10.116
39	2.15553	4.05718		39	3.45901	15.1123		39	4.7555	9.80369
40	1.2981	2.55547		40	3.89553	15.7946		40	4.32289	10.3471
41	1.11923	2.83724		41	2.78629	14.9428		41	4.1418	9.84697
42	1.49193	3.42028		42	4.39142	16.3484		42	4.34832	10.8419
43	0.993455	1.81645		43	3.88634	17.5658		43	4.33661	9.75889
44	1.93646	3.69779		44	4.08561	15.1703		44	3.01066	7.45908
45	2.68735	4.28559		45	4.24072	14.7038		45	4.17244	12.0578
46	1.16588	3.26722		46	3.60738	15.7097		46	4.05993	8.49586
47	1.54547	3.22648		47	3.43389	15.8036		47	4.14011	9.51953
48	1.49484	2.74357		48	3.91391	16.4766		48	3.59263	8.93301
49	1.01063	2.6838		49	3.93087	16.5611		49	2.47141	8.57194
50	0.832712	2.10946		50	4.10594	16.1441		50	3.95852	9.5003
51	1.45632	3.40532		51	3.54187	17.351		51	3.73744	9.11569
52	1.18362	2.75815		52	3.47329	15.41		52	4.34883	11.2162
53	0.971827	2.61049		53	2.97032	15.5123		53	4.26913	9.78985
54	1.47168	3.43312		54	3.62655	14.7115		54	3.43809	9.48907
55	1.46273	2.85918		55	3.27537	15.5758		55	3.45647	8.45113
56	1.16939	2.83697		56	4.63154	15.5302		56	3.80227	13.3746
57	1.26641	3.46416		57	3.55313	15.527		57	4.17424	12.4285
58	0.724131	2.27474		58	3.58811	15.2275		58	3.76579	12.237
59	1.57481	2.45549		59	3.36055	16.1608		59	3.07448	9.15966
60	1.13511	2.57537		60	3.71412	16.7819		60	4.02906	9.37673
61	2.5643	5.34297		61	3.10454	16.3619		61	4.75665	9.34965
62	1.48262	3.06033		62	4.16646	16.2559		62	3.92222	9.19543
63	1.58168	2.81089		63	3.46833	15.599		63	4.60866	8.79073
64	2.0021	3.5933		64	3.61568	15.0609		64	4.33221	9.45685
65	1.1053	3.06516		65	4.74193	15.9619		65	3.03788	9.41906
66	1.00657	2.42246		66	3.61583	14.3279		66	4.32331	10.2213
67	0.985691	2.08431		67	4.09637	16.6822		67	3.73474	9.92845
68	0.717004	2.24676		68	3.21324	15.1901		68	4.32558	10.4334
69	1.24709	2.89552		69	3.0836	14.8122		69	3.73376	10.3268
70	0.988317	2.84206		70	3.96093	15.0762		70	4.10316	9.20055
71	1.15763	2.87125		71	3.53322	16.2471		71	3.87169	9.69309
72	1.14363	3.33798		72	3.64664	16.5225		72	5.47178	10.9775
73	1.91432	4.8947		73	3.67952	15.5593		73	3.35665	9.33315
74	1.02392	3.66428		74	3.75245	14.4716		74	4.29694	11.9182
75	0.967968	2.42655		75	3.45329	14.8249		75	4.66759	10.9946
76	1.18984	2.7815		76	2.99455	14.5084		76	3.79662	10.2045
77	1.08028	3.34302		77	3.2641	14.5205		77	5.42129	12.1919
78	1.49311	3.55734		78	3.20006	15.6122		78	5.33118	12.2053
79	0.895067	2.54446		79	3.14114	13.9014		79	5.54703	11.011
80	1.04906	3.54918		80	4.56119	16.4158		80	2.47143	10.1108
81	1.11257	3.3999		81	3.61155	15.4241		81	3.50526	8.4559
82	1.08621	3.113		82	3.52806	14.3002		82	4.74638	10.4526
83	2.06532	2.04773		83	4.52591	16.4897		83	4.65228	11.935
84	1.0148	1.91115		84	3.32347	15.1468		84	3.69692	9.58379
85	1.06946	2.46665		85	3.81432	16.0322		85	3.39171	10.6435
86	1.05853	2.14929		86	3.86648	15.8652		86	4.98279	11.8685
87	0.991276	2.85117		87	3.40608	14.6188		87	3.31953	10.6102
88	0.844177	2.18376		88	3.35787	14.8714		88	2.69515	9.89938
89	1.54398	3.16307		89	3.30209	13.6223		89	3.73277	8.76797
90	1.43739	2.69961		90	3.49399	14.4529		90	4.11902	11.0562
91	1.24739	1.64728		91	3.59218	14.4225		91	2.45095	8.00816
92	1.68428	2.78796		92	3.79463	17.4767		92	2.66904	10.2052
93	1.79014	1.60232		93	3.19259	15.0992		93	3.44208	8.53899
94	1.36474	2.93406		94	3.77298	17.1999		94	4.10932	9.02033
95	1.58771	3.05816		95	3.13363	15.1147		95	4.4851	9.87616
96	1.41145	3.09488		96	4.13845	16.1086		96	3.80547	10.6293
97	1.20106	2.3368		97	4.3958	17.124		97	4.40667	11.3648
98	1.12725	2.54925		98	3.51165	16.2869		98	4.06643	8.72134
99	1.03693	1.81433		99	4.0928	15.194		99	3.17199	7.23157
100	2.625	3.513		100	3.8859	15.8087		100	3.13386	8.82861
101	2.12854	4.412		101	3.62857	15.8482		101	3.96367	12.7075
102	2.149	4.05649		102	3.50777	16.4869		102	4.34028	10.0844
103	1.43588	2.1709		103	4.25131	15.0286		103	3.51876	11.4299
104	1.78189	4.6108		104	3.9974	16.9402		104	3.73822	7.72854
105	1.18416	1.89901		105	3.4419	16.117		105	3.58349	12.1465
106	0.839171	2.38955		106	3.9598	16.7238		106	4.53988	9.43855
107	2.84123	5.4504		107	3.67172	14.724		107	3.59658	10.9084
108	1.17128	2.82225		108	3.19101	16.0009		108	4.54541	11.5964
109	1.51429	3.70826		109	3.75603	15.566		109	4.5631	11.2455
110	1.19966	2.90255		110	4.17165	14.3006		110	4.39931	11.3134
111	1.09351	2.47155		111	3.90002	15.2634		111	4.31554	12.76
112	1.2273	2.2979		112	4.79033	16.5161		112	3.89516	9.16005
113	1.5255	2.43775		113	3.67123	14.9175		113	3.76321	9.0296
114	0.865604	2.26903		114	4.00455	16.1839		114	4.37422	9.01727
115	1.02308	2.68311		115	4.49697	16.0605		115	4.8473	10.4017
116	0.906356	1.81274		116	4.49608	14.8008		116	4.13107	12.8854
117	2.22572	4.25922		117	3.56893	15.5462		117	4.73428	10.7376
118	1.99551	4.17058		118	3.7694	14.2938		118	3.53384	13.5084
119	1.3707	2.8701		119	4.35757	16.4988		119	3.8781	11.4752
120	0.776793	2.2468		120	4.66594	14.619		120	4.33944	10.6692
121	1.10547	1.73942		121	4.72238	16.1821		121	3.87249	9.24732
122	1.41267	3.90578		122	5.02664	15.6478		122	5.17267	10.6436
123	0.944541	2.12123		123	3.45069	14.4871		123	5.17222	11.9334
124	1.07783	2.1552		124	4.23749	16.4915		124	4.34398	12.0218
125	1.23803	2.38065		125	3.96547	15.3342		125	4.35694	11.5579
126	1.47655	2.0743		126	4.04954	17.2443		126	4.62605	12.9734
127	1.41145	2.73042		127	3.91479	17.1944		127	4.75205	12.3114
128	1.15077	2.47422		128	3.59116	14.3212		128	3.21359	9.13896
129	1.34178	3.20515		129	3.2673	15.2007		129	4.23445	9.52068
130	0.894125	2.42284		130	4.17282	16.5483		130	4.04585	11.0657
131	2.51924	4.05946		131	4.08134	15.3552		131	3.36314	11.4569
132	0.842057	2.02798		132	3.80629	16.2827		132	2.71579	8.95711
133	0.796623	1.93608		133	3.83437	17.2748		133	4.27844	12.0225
134	1.16188	2.67467		134	3.69077	16.3758		134	3.48624	9.08377
135	1.48913	2.35515		135	3.78056	15.2878		135	3.61343	8.80051
136	0.931368	2.1516		136	4.56407	16.7433		136	3.91254	8.16179
137	0.896893	2.57825		137	3.73539	15.2304		137	3.21047	8.09306
138	1.07355	2.66677		138	3.34259	16.8071		138	3.8277	7.60388
139	1.53807	3.13856		139	3.54681	16.0674		139	4.95289	10.372
140	0.85521	2.01692		140	3.72465	15.8526		140	3.8479	8.53889
141	1.12207	2.16384		141	2.93734	14.8982		141	4.06169	10.0602
142	1.51363	3.12825		142	3.23547	14.6889		142	3.93096	12.1111
143	1.46094	2.53194		143	3.30852	14.9592		143	4.21419	10.0008
144	1.01775	2.35162		144	3.7032	14.2436		144	3.6293	9.35534
145	2.83767	4.61074		145	3.3359	15.0329		145	3.6488	9.3106
146	1.48747	3.44848		146	3.81403	16.8414		146	4.53142	9.38876
147	1.34213	2.59292		147	3.62139	16.2064		147	4.75307	9.47054
148	1.42478	2.87874		148	3.51501	15.5806		148	3.73919	10.0039
149	1.46692	2.38962		149	3.99355	17.0496		149	3.71215	11.8919
150	2.46937	4.28595		150	3.6776	16.8792		150	4.29167	10.8268
151	3.32675	6.43056		151	3.40428	14.2625		151	4.37033	11.0807
152	1.98906	4.09189		152	3.87175	16.0166		152	3.59618	10.9472
153	1.60963	2.85561		153	3.88585	14.6575		153	3.11153	7.36974
154	1.23642	2.46558		154	4.00564	16.4727		154	3.05787	7.80615
155	1.49516	3.44464		155	3.52476	15.6302		155	3.54264	9.93132
156	1.07673	2.61059		156	3.82343	14.9886		156	3.34989	9.89326
157	1.29488	4.02306		157	4.91473	16.5459		157	3.8065	10.4525
158	1.21143	2.88486		158	4.57526	14.221		158	3.67426	10.8259
159	1.49235	3.80768		159	3.03547	15.509		159	3.95775	11.583
160	1.64565	3.5654		160	4.13156	16.4417		160	3.42936	8.71477
161	1.55635	2.7632		161	4.30509	16.7039		161	4.07335	9.07365
162	1.16369	4.04006		162	3.97677	16.2852		162	2.69542	8.04621
163	1.82719	3.30881		163	4.4915	16.088		163	4.55876	9.92264
164	1.40673	3.35898		164	4.83853	17.4163		164	3.3419	10.3711
165	1.52416	3.01888		165	3.77488	16.1695		165	4.06572	10.9125
166	1.02822	2.5507		166	4.5426	15.4972		166	4.20355	10.8758
167	1.23696	3.8094		167	3.62726	16.7592		167	4.52974	10.837
168	1.09675	2.65023		168	4.03972	16.3242		168	3.49218	9.38915
169	1.7246	2.37781		169	4.43088	16.0433		169	4.09372	10.1528
170	1.72581	2.93911		170	4.58929	17.3719		170	4.52751	9.20193
171	1.87724	4.03953		171	3.51581	15.2923		171	4.39144	8.70279
172	1.20121	2.25086		172	4.36035	16.9218		172	4.23297	9.57492
173	1.19614	2.21894		173	4.34079	16.7139		173	4.85362	12.3061
174	1.44202	3.79864		174	4.18072	16.8032		174	5.29787	9.06215
175	1.1553	3.3688		175	4.06405	15.0959		175	3.19574	9.17391
176	1.60975	3.53919		176	4.63503	17.3593		176	3.98751	9.7875
177	1.81172	4.32072		177	3.88696	15.0948		177	3.64211	11.9404
178	0.965836	2.0173		178	5.12444	17.2552		178	3.34944	11.7298
179	1.85399	3.36618		179	4.14677	15.6336		179	4.23707	10.7738
180	1.03163	2.46738		180	4.12465	14.9114		180	4.18174	9.39438
181	1.58983	5.04893		181	3.49163	14.7254		181	3.92134	8.4377
182	1.65648	4.22358		182	3.87868	15.6928		182	4.42072	8.95612
183	1.45603	2.93617		183	3.80539	15.3388		183	4.53797	10.1422
184	1.06429	2.72931		184	4.47466	14.5043		184	4.51518	10.3398
185	1.84161	4.97071		185	4.26217	14.1509		185	4.13632	10.3152
186	1.18417	2.89383		186	4.46021	15.136		186	4.4031	11.0516
187	1.64474	4.75844		187	3.49173	14.8375		187	3.95708	11.3749
188	1.55001	4.29918		188	4.11958	15.5166		188	4.5302	11.0907
189	1.5056	3.89193		189	4.35724	15.9107		189	3.99189	10.3689
190	1.57031	3.78155		190	3.63394	15.2622		190	3.74714	8.53811
191	1.0776	2.71256		191	3.72096	14.5872		191	2.92077	8.78973
192	1.30934	2.98943		192	4.42362	15.4488		192	4.75255	10.0094
193	1.59638	3.49615		193	4.41524	14.9972		193	4.08111	10.7978
194	1.10126	2.41648		194	3.97212	15.3878		194	3.55307	12.1525
195	1.94805	4.78566		195	3.79763	15.2519		195	4.2526	12.2093
196	1.54638	3.70599		196	3.85559	14.8098		196	4.06255	11.4457
197	2.32196	3.52615		197	4.37249	15.9777		197	3.2742	9.75398
198	1.16431	2.901		198	3.53444	14.7905		198	3.8654	9.57821
199	1.49604	3.6684		199	3.86991	16.3967		199	4.15833	11.8393
200	1.06614	2.79329		200	4.3945	14.6763		200	3.91363	10.5743
201	1.09155	3.70059		201	4.17971	16.5393		201	3.49799	9.25257
202	1.39171	3.19477		202	4.53355	15.1039		202	3.99262	9.93556
203	1.72859	4.53853		203	4.30994	15.4575		203	4.25958	10.5501
204	1.64612	4.8252		204	4.64891	17.1377		204	5.566	10.9638
205	1.23469	3.95446		205	3.46059	14.7587		205	4.39816	8.96969
206	1.9309	4.25962		206	4.04122	16.4022		206	4.06501	7.76538
207	1.32709	2.75938		207	3.54687	15.1298		207	2.77689	7.43657
208	1.64858	3.71896		208	3.93319	16.8636		208	3.14357	8.11376
209	0.923063	2.2116		209	4.18088	16.1737		209	3.56305	8.28877
210	1.138	2.63874		210	2.95373	13.1531		210	3.60921	10.3147
211	1.37403	3.73226		211	3.44111	15.3093		211	3.94231	9.62211
212	1.968	4.19392		212	4.04156	13.9491		212	3.77406	8.91967
213	2.23955	4.83351		213	4.06583	15.0685		213	4.57327	10.5776
214	1.28987	2.99329		214	3.9739	16.2412		214	2.79969	5.97895
215	1.65408	3.64157		215	4.33447	15.1659		215	5.4417	12.0118
216	1.80563	3.85457		216	3.19984	14.7598		216	3.10576	10.4851
217	1.27625	3.69706		217	3.78708	15.0796		217	4.56533	12.7083
218	1.75462	3.47713		218	4.03732	16.8125		218	3.96123	12.0167
219	1.51715	3.45059		219	3.43687	15.0196		219	3.21196	8.83901
220	1.6112	4.65011		220	3.9578	14.4439		220	3.72408	8.42065
221	2.85172	4.21836		221	4.01398	15.9942		221	5.07459	8.96353
222	1.32663	2.76029		222	4.27176	15.3781		222	4.37066	9.6278
223	1.45603	3.64813		223	3.71872	14.581		223	4.51389	9.08605
224	2.32129	5.59908		224	3.69023	15.0996		224	3.94066	10.9146
225	1.95999	4.23197		225	3.90932	15.166		225	4.05099	8.194
226	2.44038	4.22658		226	3.24126	16.4403		226	3.29443	8.30578
227	2.78677	5.20672		227	4.41888	15.5812		227	4.97374	9.85871
228	2.32248	4.69754		228	4.47135	15.0566		228	3.32334	9.17404
229	1.12283	3.83138		229	3.77349	16.2534		229	3.41066	11.1632
230	1.25531	3.42634		230	3.50775	14.592		230	3.60421	12.0221
231	1.0972	3.16104		231	3.78107	16.1655		231	3.43083	10.6709
232	1.28662	3.49851		232	3.72912	16.0696		232	3.35528	9.59635
233	1.76251	3.9687		233	3.6014	16.5358		233	5.32139	10.8629
234	1.55033	3.4307		234	4.45495	16.4916		234	4.05645	11.4359
235	1.60842	3.52839		235	4.34562	15.4925		235	4.04942	10.7333
236	1.55689	4.33841		236	4.3804	15.3788		236	3.2736	10.5239
237	1.35806	3.77552		237	4.74984	17.3321		237	3.92233	12.1751
238	1.85912	3.12601		238	3.84782	15.6405		238	3.33884	9.74963
239	2.50255	3.9962		239	4.13894	14.9848		239	4.39599	11.6602
240	1.22461	3.97144		240	4.02446	15.9736		240	2.73195	9.17113
241	1.56804	4.37218		241	4.20874	16.2833		241	4.00496	9.99469
242	1.6197	3.54044		242	3.67708	16.0168		242	3.05305	9.25597
243	1.1978	2.93689		243	3.83641	14.3008		243	3.93629	9.0242
244	2.05504	4.79402		244	4.02412	13.5325		244	5.04946	11.1998
245	1.65596	4.62874		245	3.91553	11.9755		245	3.15275	11.5308
246	1.25873	3.53682		246	4.00149	14.1127		246	5.56396	11.8535
247	2.5673	5.67169		247	3.35826	13.9249		247	3.31069	9.78237
248	1.40837	4.11226		248	3.50633	15.2747		248	2.91818	8.10523
249	3.19286	8.28253		249	3.68857	16.0797		249	3.42588	9.67262
250	3.14509	7.94504		250	3.85614	14.828		250	3.39886	11.4509
251	2.17021	6.94046		251	4.24097	16.0639		251	3.89093	9.81003
252	2.7971	7.8649		252	4.00168	15.784		252	3.17849	9.86423
253	1.51881	6.27284		253	4.24284	16.0556		253	2.4255	9.66304
254	2.28821	7.26022		254	4.05196	15.5184		254	3.22982	8.62869
255	2.11495	6.64103		255	4.33492	15.9769		255	3.26779	8.80451
256	2.21694	6.82925		256	4.02489	15.5258		256	2.88704	10.169
257	1.3767	5.33754		257	3.67949	15.8481		257	3.84122	10.423
258	2.11936	7.42389		258	4.17269	15.311		258	3.29521	11.9319
259	1.84507	6.70771		259	4.28574	16.1061		259	3.50895	10.5896
260	2.97002	7.54372		260	4.35442	16.8328		260	4.39782	10.2326
261	1.58582	5.83972		261	4.73785	16.2967		261	3.72159	11.2097
262	2.94357	7.14538		262	3.03788	14.1101		262	2.75945	8.82967
263	3.08743	8.57791		263	4.2738	15.9069		263	3.10347	9.29803
264	2.3011	7.46417		264	3.97494	16.2541		264	3.35676	10.0701
265	2.76689	8.5744		265	3.69703	15.9542		265	3.99545	10.9368
266	2.66853	7.90792		266	3.99408	15.325		266	5.13303	11.3238
267	1.82001	7.30561		267	4.1046	16.047		267	3.63933	10.4754
268	2.69537	7.77703		268	3.60442	15.4166		268	2.90183	9.91382
269	2.4788	7.50162		269	4.12343	15.7957		269	4.13688	10.7234
270	2.43054	9.1951		270	3.67205	13.7525		270	4.10342	8.1647
271	2.22027	7.55756		271	3.61546	17.0884		271	3.24349	7.97995
272	2.55714	7.1807		272	4.14422	16.5323		272	4.24417	10.2953
273	1.76187	7.12463		273	4.16977	15.0818		273	3.90471	10.4091
274	2.22555	6.99929		274	3.73428	14.5718		274	3.76448	12.5614
275	1.71093	6.9629		275	4.03893	16.0013		275	2.48471	9.68642
276	2.71221	7.09713		276	3.66406	14.5731		276	4.4019	12.7162
277	2.58892	7.54199		277	3.95878	15.1695		277	3.50571	10.6305
278	1.8142	7.39115		278	4.00295	16.637		278	4.20606	8.70857
279	2.86933	7.11196		279	4.12064	17.4164		279	3.46714	9.59329
280	2.34718	8.59009		280	3.41115	15.9349		280	2.95766	10.8881
281	1.79617	6.55626		281	3.9408	15.4786		281	2.81118	8.98279
282	1.31885	5.92572		282	3.32926	13.437		282	2.61562	10.9132
283	1.31287	6.7068		283	4.06999	15.9824		283	4.0599	11.2485
284	2.65626	7.91397		284	3.50121	16.6128		284	3.34257	10.7254
285	2.32122	7.89594		285	4.38708	15.4625		285	3.88823	9.0643
286	1.6013	6.7297		286	4.47666	15.7012		286	4.06583	9.65566
287	3.18025	8.14641		287	4.07298	15.6137		287	4.79638	10.6391
288	3.91711	9.1293		288	3.44781	14.9443		288	4.42277	8.98238
289	3.36687	8.84609		289	4.35749	16.0113		289	2.62281	12.1806
290	2.46677	7.49764		290	3.82066	16.0225		290	3.32444	10.045
291	2.15753	7.7714		291	3.23914	14.8362		291	4.12124	11.4251
292	2.48876	6.4337		292	3.87541	15.6718		292	2.88474	9.52091
293	2.17924	7.57781		293	4.29967	16.6491		293	4.21526	10.0648
294	1.57847	6.61947		294	3.19663	13.7222		294	3.60468	10.4385
295	2.29767	6.46746		295	3.83248	15.9563		295	4.11567	10.6685
296	3.60901	10.6388		296	4.63644	15.3183		296	3.43104	10.7717
297	3.01147	8.13587		297	3.53206	16.0017		297	3.04497	9.03038
298	1.03935	4.8091		298	3.36634	15.1872		298	3.69013	8.50503
299	1.16098	4.87894		299	3.90743	14.0868		299	3.79002	11.345
300	1.28922	5.78448		300	4.18964	14.9299		300	3.50061	11.9464
301	2.04669	7.42019		301	4.2842	15.9393		301	2.65101	8.78667
302	1.36015	7.51051		302	4.21869	14.9003		302	4.56988	11.9174
303	1.88717	7.9785		303	3.55895	14.0496		303	4.40703	9.26474
304	3.06221	8.0141		304	4.25979	14.2825		304	3.19376	9.43657
305	1.6274	6.109		305	4.5185	16.8773		305	3.44042	9.55471
306	2.52808	7.43127		306	3.3196	15.7902		306	3.09034	8.81485
307	2.60666	8.2447		307	4.89652	15.7248		307	3.90308	10.342
308	2.14171	7.06534		308	4.58408	16.6492		308	3.35727	10.9408
309	2.33813	6.56386		309	4.39903	16.7539		309	4.17842	10.5769
310	1.70251	4.16952		310	3.41634	16.3396		310	4.34427	9.83455
311	1.41957	4.04465		311	3.33171	13.6843		311	2.69251	6.95857
312	2.29036	3.99611		312	4.47123	16.8821		312	2.67078	7.66495
313	1.43043	3.15799		313	3.80141	15.1432		313	3.12229	12.3793
314	1.45547	3.46174		314	4.61277	16.831		314	4.3338	11.6881
315	1.15999	4.08282		315	4.3248	15.7103		315	4.58392	11.9297
316	0.976496	3.4962		316	4.58939	16.4304		316	5.02513	11.3686
317	1.04876	4.24399		317	4.19884	17.2582		317	4.54358	11.7013
318	1.13133	4.27906		318	3.41724	15.3534		318	2.85534	9.85266
319	0.982013	3.45531		319	3.42968	12.9626		319	3.31644	9.37762
320	1.22459	4.00372		320	4.49988	15.5094		320	3.38556	8.4749
321	1.18106	4.49084		321	4.67181	15.0101		321	3.43974	11.1054
322	1.55841	5.06377		322	2.84009	12.7162		322	3.17573	7.7052
323	1.02758	4.69236		323	4.34687	15.2306		323	3.75545	7.85854
324	1.20325	4.94699		324	3.76082	15.5011		324	3.33582	9.95808
325	1.29418	6.98698		325	3.56268	14.902		325	4.84706	8.96541
326	1.34508	6.47544		326	3.39667	15.2717		326	2.50815	7.33717
327	1.83665	7.57814		327	3.38114	15.5085		327	3.60102	10.641
328	1.3732	6.02448		328	4.26697	16.3647		328	3.70305	10.2292
329	1.84278	8.10139		329	3.60904	15.1091		329	2.9147	11.3524
330	1.46598	6.66604		330	4.43172	16.0708		330	2.84143	11.0822
331	1.43654	5.66482		331	3.02007	13.5009		331	4.69601	11.9476
332	1.128	4.5128		332	3.98025	17.3694		332	3.63202	11.9241
333	1.365	3.83086		333	3.98796	16.8632		333	4.1205	11.9613
334	1.90882	6.69314		334	3.70211	15.7217		334	3.66679	10.3261
335	1.76446	6.52666		335	4.26359	16.4019		335	3.49233	9.90513
336	1.3866	5.14025		336	3.96649	16.0269		336	3.20672	10.4868
337	2.22533	6.9436		337	4.73309	16.6968		337	3.7619	10.3248
338	3.61638	8.16969		338	3.79755	16.4906		338	3.28635	10.9845
339	2.44734	3.52593		339	3.80971	16.3808		339	4.08376	8.98703
340	0.924023	2.82893		340	2.99947	16.0249		340	3.75094	9.74795
341	1.09	3.1059		341	4.09989	15.1387		341	4.13898	12.1171
342	1.35512	3.75249		342	3.67286	16.866		342	2.25914	9.41954
343	1.28153	4.29025		343	3.88726	17.3799		343	3.33017	10.7624
344	0.755931	2.34551		344	3.69085	16.0017		344	3.73719	11.4079
345	1.41983	5.20163		345	4.04427	16.0572		345	3.51904	11.4067
346	2.12591	6.69426		346	4.14678	15.0237		346	3.75938	11.2915
347	1.88109	8.32494		347	3.03137	14.3709		347	3.18255	9.54908
348	1.57244	6.93035		348	4.18827	15.7532		348	3.16897	10.756
349	2.06476	7.64221		349	4.71652	16.5387		349	2.99851	9.53212
350	1.84553	8.65133		350	4.21436	14.5333		350	3.18581	10.6654
351	1.93915	6.47512		351	4.84408	15.2859		351	1.96977	10.0916
352	1.76806	6.49488		352	4.06658	15.2663		352	3.6076	10.201
353	2.66231	7.63635		353	4.33781	16.409		353	3.57048	8.46358
354	1.55124	6.45836		354	3.62381	14.0702		354	5.17117	11.0072
355	2.4032	7.29148		355	4.1823	15.9536		355	4.13212	12.5652
356	2.32515	8.11889		356	3.42237	15.1419		356	3.8026	11.3653
357	1.46829	5.9782		357	4.01786	15.3135		357	2.89391	9.30922
358	1.55084	6.57783		358	3.94604	15.4766		358	2.919	9.57143
359	1.97361	8.31395		359	3.6333	13.8595		359	4.31346	11.9865
360	2.09163	6.65241		360	3.46245	13.5155		360	3.80905	10.0663
361	2.49758	7.99205		361	3.36805	14.6853		361	4.43613	10.8349
362	3.14976	8.61809		362	2.7448	12.026		362	3.44833	10.6415
363	1.48697	6.03816		363	3.69408	15.093		363	5.09316	10.7812
364	1.68976	7.26273		364	4.26713	15.2097		364	4.09384	9.73291
365	2.44284	7.87208		365	3.52374	14.194		365	5.83956	12.1294
366	2.67658	8.54104		366	4.00738	14.3812		366	4.26653	11.1092
367	2.56001	7.84245		367	4.31625	14.6519		367	3.86077	8.83457
368	1.64762	7.31211		368	4.15244	14.5918		368	3.4255	10.937
369	1.72059	7.81815		369	3.83061	15.3082		369	3.75371	10.1172
370	2.0664	7.88629		370	3.76024	14.696		370	3.03277	11.1397
371	1.50178	7.18078		371	3.7686	14.8605		371	3.03731	9.52922
372	1.88843	6.89656		372	3.43525	12.9378		372	3.18381	9.78715
373	1.94775	7.88005		373	3.52594	14.5023		373	3.79479	10.1713
374	2.11702	7.20859		374	4.25074	15.9074		374	3.16545	10.7942
375	1.9098	7.48718		375	4.19604	15.7508		375	4.3433	9.22617
376	3.76205	8.65029		376	4.14655	14.8513		376	2.69009	10.9575
377	1.62624	6.89276		377	4.34532	15.5515		377	3.40556	10.1255
378	1.98796	7.36736		378	4.60355	16.2901		378	3.67802	11.8771
379	1.92139	7.62084		379	3.54467	13.2764		379	3.71176	10.8272
380	2.28277	8.72385		380	4.17215	15.0837		380	3.64487	10.1389
381	1.95494	7.2426		381	4.12946	15.7124		381	3.7747	11.5207
382	2.09411	7.58743		382	4.46265	15.5415		382	3.95479	10.1238
383	2.24999	8.08588		383	4.12651	14.9269		383	3.86642	11.6404
384	2.06448	7.20202		384	3.32838	14.2286		384	3.5022	12.0392
385	1.38676	6.80612		385	3.51415	13.8215		385	3.93795	9.93869
386	2.18517	6.73795		386	3.1807	13.0932		386	4.59384	11.2697
387	2.61251	7.55159		387	3.77346	14.0764		387	3.23454	11.4395
388	2.83565	8.2378		388	4.01832	15.1246		388	2.57846	10.6188
389	1.49302	6.3745		389	3.74426	13.9217		389	3.0785	11.2878
390	2.49494	8.65976		390	4.03807	14.772		390	3.64792	9.0986
391	1.60732	7.30865		391	3.15519	13.6499		391	3.6885	8.87805
392	1.6393	6.8066		392	3.65068	15.2608		392	4.20668	10.7935
393	2.48052	8.42518		393	3.95463	14.3613		393	4.11357	10.1402
394	3.06289	8.52321		394	4.35193	15.8281		394	4.38194	9.30608
395	2.06168	7.08637		395	4.12054	15.1143		395	3.48465	9.96466
396	1.58477	6.97774		396	3.82808	14.8451		396	3.89459	10.9889
397	2.97096	8.3252		397	3.47347	15.1543		397	3.99716	11.178
398	2.53301	7.2787		398	3.5379	13.02		398	3.91582	12.1021
399	2.54477	6.97456		399	3.7653	15.7484		399	3.52377	7.87152
400	2.67122	8.59601		400	4.32693	15.7843		400	3.5988	9.60871
401	2.31996	8.48169		401	3.67727	14.1608		401	2.88674	10.8872
402	3.45501	8.81836		402	3.34463	16.1934		402	3.765	11.3704
403	3.01714	7.28257		403	4.03198	15.2444		403	2.43605	10.4445
404	1.89419	6.81831		404	4.16955	16.4137		404	3.89085	12.0217
405	1.71311	8.6059		405	3.88922	15.616		405	4.49409	11.4796
406	2.54619	8.82591		406	2.75713	13.7901		406	2.89119	8.77555
407	2.34013	7.26109		407	3.88789	14.3533		407	3.3062	9.49851
408	3.10013	9.29346		408	4.24225	16.8453		408	4.02644	10.7853
409	3.07189	8.95877		409	3.91214	15.4372		409	4.10792	9.44951
410	1.88699	7.96142		410	3.4386	14.4975		410	3.59355	8.27765
411	2.12255	7.82885		411	3.87176	14.1371		411	2.94764	8.42796
412	1.5165	6.80809		412	4.08101	14.6716		412	3.4059	8.05641
413	1.57364	6.43915		413	3.88083	14.8649		413	3.5126	9.76885
414	1.60255	7.45732		414	3.71542	14.2727		414	4.23661	10.9369
415	1.82184	7.56096		415	3.87291	14.9752		415	4.03528	10.1856
416	1.93259	7.7193		416	3.41563	14.7733		416	3.85941	8.96327
417	1.79759	8.7709		417	4.24234	15.6206		417	3.68771	9.4216
418	2.83452	9.72981		418	4.3449	16.4932		418	3.79895	9.0398
419	1.91656	7.7226		419	4.46408	16.0314		419	4.78011	8.8677
420	1.6418	7.67093		420	4.58854	16.8247		420	4.46852	8.4918
421	2.72978	7.17275		421	4.21576	15.444		421	3.80399	9.77497
422	1.77975	7.12599		422	4.14701	15.4578		422	3.00892	11.0116
423	2.25474	7.31538		423	4.00414	15.4443		423	3.63802	9.38652
424	2.26468	8.92266		424	4.00894	15.6219		424	3.26596	7.91892
425	1.56546	7.02133		425	4.03961	15.5766		425	3.16858	7.74072
426	1.48909	8.03463		426	3.86607	14.9481		426	3.94515	11.2772
427	1.77975	7.32864		427	3.49944	14.555		427	3.05672	7.84598
428	2.14106	9.30803		428	4.48981	15.919		428	4.31315	9.29462
429	2.22991	7.62522		429	3.87187	15.0345		429	2.98198	10.1791
430	2.0925	8.3192		430	4.51908	15.2023		430	3.68853	10.8899
431	2.35863	6.95547		431	4.74842	16.3705		431	5.31668	12.9039
432	2.31562	8.99518		432	3.2621	13.5487		432	3.92802	10.8507
433	1.98346	8.24039		433	4.00431	15.8832		433	4.26577	11.4321
434	2.33929	7.61337		434	4.43604	15.4587		434	2.75031	9.62473
435	2.27163	6.64931		435	3.42447	16.8752		435	3.62661	11.5569
436	2.34744	7.19099		436	3.78409	15.3614		436	3.98749	9.87725
437	2.72136	9.00222		437	3.77393	14.7299		437	4.32474	9.20628
438	2.5997	8.13974		438	4.01901	15.1406		438	3.17506	11.0296
439	1.87076	7.75834		439	3.90958	14.8596		439	4.98081	11.5265
440	2.47233	7.36563		440	3.66654	13.8302		440	4.64776	10.8747
441	2.94697	8.27847		441	3.88999	13.6366		441	3.28454	9.92367
442	2.07997	9.03657		442	4.04242	15.372		442	4.24428	8.90198
443	2.70261	8.47153		443	4.07357	12.5018		443	3.98308	8.97295
444	1.93661	7.85165		444	4.51778	15.9227		444	4.53627	10.2685
445	3.51105	9.97418		445	3.55058	14.02		445	4.14728	12.3915
446	3.03709	7.24666		446	3.40762	13.4957		446	3.94662	11.8588
447	2.33638	7.42402		447	4.35164	16.8037		447	2.84032	11.0024
448	2.33198	8.06894		448	4.32544	14.9503		448	4.03214	11.1636
449	2.28382	7.43583		449	4.11055	16.2933		449	3.17419	9.07714
450	2.53831	7.13413		450	4.08666	14.9517		450	3.60411	9.87555
451	2.91138	8.3367		451	4.0004	14.2098		451	3.01395	9.88626
452	2.92463	8.43944		452	3.71229	15.3179		452	3.92308	9.23024
453	1.86053	7.24414		453	3.72948	13.7774		453	4.06799	9.53822
454	2.25154	7.09338		454	3.50526	14.3687		454	3.42627	9.13826
455	3.08624	8.83246		455	4.19709	15.6506		455	3.32513	8.21873
456	2.69654	8.08805		456	4.67373	15.5721		456	4.20101	9.55729
457	2.36607	7.79261		457	4.14227	13.561		457	4.33986	10.1462
458	1.45879	5.37315		458	3.41185	15.2278		458	3.17327	11.4448
459	2.17949	7.35413		459	2.76388	14.6808		459	3.69117	8.59109
460	1.97436	6.81137		460	3.19999	13.1432		460	3.95746	9.4909
461	2.55067	5.47936		461	3.45408	14.6855		461	3.5069	8.51915
462	2.13182	7.92629		462	3.70411	14.1841		462	2.62005	9.09183
463	2.40476	8.08736		463	2.30897	12.8761		463	4.09203	8.89021
464	2.57362	7.8009		464	3.59213	13.7167		464	3.07046	7.87825
465	2.39627	7.50947		465	3.453	13.8821		465	3.05606	8.77017
466	2.61738	7.59326		466	3.86359	14.0859		466	5.00251	9.8701
467	2.16915	6.86429		467	3.82302	15.6456		467	5.31459	9.37359
468	2.63826	8.45697		468	2.9189	14.7472		468	3.73463	9.81733
469	3.45831	8.33567		469	3.99463	15.2461		469	3.66519	10.7881
470	1.64664	5.16409		470	4.06399	14.8052		470	4.39985	9.17239
471	1.62908	4.88339		471	4.62386	15.0879		471	3.46986	9.19251
472	2.51228	6.72696		472	3.26315	13.5686		472	4.27078	8.83186
473	1.5641	6.44475		473	4.26722	15.8385		473	3.3637	11.4399
474	3.09029	8.07655		474	3.58201	13.5858		474	3.92159	9.47623
475	4.12544	9.18267		475	3.81561	14.322		475	4.42402	12.1439
476	3.41782	8.77522		476	3.78678	15.6129		476	4.34144	9.10413
477	2.28806	8.66514		477	4.25268	14.4324		477	3.68138	8.39016
478	3.21588	8.44825		478	3.97809	15.5242		478	3.48454	9.81286
479	2.50042	7.36286		479	4.06202	16.0652		479	3.76012	11.6691
480	4.19904	9.47527		480	3.66707	15.5174		480	3.85908	8.98556
481	2.7172	8.50757		481	4.36322	15.6494		481	3.121	11.411
482	1.87771	8.7121		482	3.87109	14.8403		482	3.63845	12.3096
483	2.8317	7.96025		483	3.6865	14.9473		483	3.37118	12.026
484	2.94978	9.19567		484	4.1522	14.1469		484	4.71849	9.08664
485	1.37941	6.86397		485	3.72745	15.2986		485	4.08892	7.79192
486	2.45665	7.48065		486	3.65945	14.1363		486	3.54021	8.21813
487	3.22088	10.5463		487	4.09286	15.9381		487	3.66779	10.3661
488	3.40772	11.133		488	3.85352	14.3125		488	4.46089	11.264
489	2.91855	8.88424		489	3.60375	14.1618		489	3.51795	9.18554
490	3.64646	10.8547		490	3.57653	14.5503		490	3.08612	9.00949
491	2.05247	8.54008		491	3.90772	14.0944		491	3.04799	8.04791
492	2.62273	9.97875		492	3.58601	16.044		492	4.43416	8.91783
493	3.03016	9.45992		493	4.44927	14.6341		493	3.59107	9.37584
494	1.73194	5.605		494	4.10398	14.9863		494	3.69528	7.88938
495	3.32489	7.03351		495	3.73278	13.9447		495	3.68758	9.13023
496	2.16529	5.51162		496	3.66785	15.3892		496	4.10073	9.34343
497	2.46638	6.51484		497	3.92547	16.3824		497	3.73436	10.0662
498	1.63041	4.82075		498	4.69694	16.4955		498	4.49835	9.86577
499	2.96757	6.4767		499	3.79097	15.7236		499	4.43737	8.83333
500	3.70741	6.76229		500	3.17862	15.5078		500	3.03404	9.72066
501	2.02001	4.96924		501	3.94121	15.3174		501	3.00459	10.1828
502	1.80679	4.7669		502	5.05105	16.9884		502	4.57773	11.8394
503	2.22593	4.23149		503	4.2997	15.0886		503	3.78581	10.6952
504	2.63099	6.07216		504	3.59843	14.7957		504	3.93151	11.3655
505	3.13583	4.70815		505	4.0007	15.4451		505	3.91176	11.1599
506	1.63314	3.52908		506	3.74774	13.9713		506	3.7198	11.1441
507	1.59541	4.09399		507	3.95108	14.9254		507	4.37443	10.8453
508	1.31551	3.76701		508	3.44975	14.7267		508	4.10076	8.21206
509	3.0484	4.75931		509	3.85021	14.4825		509	3.107	7.39894
510	1.64834	4.59583		510	3.50528	15.8617		510	3.00068	12.1867
511	1.29597	4.20104		511	4.12861	15.6914		511	3.8236	10.1999
512	2.43221	4.20948		512	3.96894	16.3203		512	3.40107	7.0554
513	1.04268	3.10021		513	3.80937	14.8126		513	3.28853	8.69595
514	1.76846	4.29433		514	4.27037	15.8645		514	4.25317	10.4763
515	1.44437	3.73549		515	3.65894	15.0091		515	4.05877	10.1097
516	2.77966	6.55099		516	3.56863	14.7642		516	3.6198	12.5681
517	2.08779	5.21038		517	4.54526	16.9097		517	3.82686	10.677
518	1.56066	4.09325		518	3.38883	13.6787		518	3.60855	9.22297
519	1.8596	4.09314		519	4.07246	16.323		519	4.44361	8.78027
520	1.80266	4.69359		520	4.64266	16.2375		520	3.90711	11.1048
521	1.63883	3.29279		521	3.97461	15.1328		521	2.61103	9.19313
522	2.14769	4.48792		522	4.22299	15.6263		522	3.739	7.92622
523	1.71526	4.0162		523	3.57237	15.1587		523	4.98936	12.257
524	1.74712	4.94416		524	3.69301	15.6685		524	3.1586	10.248
525	1.85889	4.96635		525	4.10622	16.1658		525	4.10645	12.0765
526	1.28919	3.48885		526	2.84521	12.6263		526	4.69072	11.7727
527	1.51181	5.41129		527	4.40367	16.1237		527	3.58262	7.60969
528	2.51475	5.22293		528	3.66046	14.605		528	3.90798	11.3897
529	1.82872	4.37271		529	4.1604	13.8768		529	3.13296	10.8687
530	1.71068	4.4686		530	4.97814	15.46		530	3.12353	9.91023
531	1.65133	4.43879		531	4.49423	14.9757		531	3.66149	9.79455
532	2.22498	3.75509		532	3.71633	14.9483		532	3.50932	11.5595
533	1.87883	3.61188		533	4.31327	14.5131		533	2.85355	9.34142
534	1.98233	3.18467		534	3.42291	14.6316		534	3.24174	9.2337
535	1.79253	3.60725		535	3.60497	13.4787		535	3.123	11.7717
536	1.30509	3.02251		536	4.12705	15.2677		536	3.2949	7.46275
537	1.78709	3.79772		537	3.60593	15.2711		537	3.76626	10.0215
538	2.03018	4.70796		538	4.01523	15.0097		538	2.75721	8.44988
539	1.83251	5.32173		539	4.0771	14.7639		539	3.6078	9.16559
540	1.71911	4.34138		540	3.25008	16.7014		540	3.41701	9.84
541	1.77818	4.8231		541	4.0712	16.5216		541	4.14977	10.0679
542	2.11119	4.70563		542	4.90778	16.1235		542	4.66054	12.4329
543	1.57555	3.449		543	3.76727	15.062		543	4.07585	13.6477
544	2.10128	4.22371		544	3.57386	14.3311		544	3.74495	8.5735
545	2.20112	4.40652		545	4.1112	15.3052		545	3.87136	11.3997
546	2.05509	5.41086		546	3.54138	14.8273		546	3.14305	10.0875
547	1.09456	2.98038		547	3.89483	16.1931		547	3.0857	10.7463
548	1.39417	3.26282		548	3.80062	14.9324		548	3.80236	12.2039
549	1.45426	4.35083		549	4.34642	15.6772		549	3.75443	9.63584
550	1.91695	4.59458		550	3.34902	15.788		550	3.59199	9.59042
551	2.58209	4.02211		551	3.23144	15.3929		551	4.25276	9.50253
552	1.29687	3.73101		552	2.94807	15.3343		552	3.12906	10.657
553	1.90153	4.38548		553	3.63668	14.922		553	4.87753	12.0373
554	1.46163	3.87639		554	3.70506	14.5146		554	3.18493	10.1103
555	1.25125	3.0472		555	3.36958	15.4502		555	2.97267	9.60137
556	1.72242	4.14137		556	4.15942	15.4956		556	4.10178	9.05989
557	1.57925	4.13282		557	4.05246	15.4694		557	5.21811	13.1469
558	2.13349	4.90475		558	3.26828	15.8474		558	4.46984	11.7544
559	1.38838	3.40272		559	4.19441	15.9858		559	2.88099	9.96912
560	0.993691	2.87718		560	3.98557	15.6042		560	3.26661	8.94
561	1.61889	4.56218		561	3.4619	14.5498		561	4.68503	12.1798
562	1.46284	3.90528		562	3.49682	13.0257		562	3.42738	11.1219
563	2.46212	7.65733		563	3.86906	15.56		563	3.4212	8.24515
564	2.87693	7.77126		564	3.60498	15.8935		564	4.13761	8.95095
565	2.29025	7.63045		565	3.9866	16.2409		565	4.4492	9.26939
566	2.88755	7.06132		566	3.42909	14.6222		566	3.90154	11.0009
567	2.41898	4.16738		567	3.28188	15.8515		567	2.84238	7.80464
568	1.56458	4.02967		568	3.65556	15.4593		568	4.45981	10.7946
569	1.9064	5.24524		569	3.92368	16.1139		569	3.33532	11.0141
570	1.34846	4.14846		570	4.44003	17.3893		570	3.97569	9.9249
571	1.37029	4.66583		571	3.58858	15.5648		571	3.42919	9.04582
572	1.35227	4.12846		572	3.90121	14.7308		572	4.34427	11.0083
573	1.26073	4.23243		573	4.03235	16.1463		573	4.99576	10.8277
574	1.87391	4.89599		574	3.97387	15.8229		574	3.53186	11.1906
575	1.54206	4.0006		575	2.99675	15.0606		575	3.99234	12.5361
576	2.72046	4.76035		576	3.86663	16.6993		576	3.59253	9.64713
577	2.66858	5.0775		577	4.87755	16.6062		577	2.76244	10.3826
578	1.64342	3.99072		578	3.25617	14.5299		578	4.17653	12.0297
579	1.61652	3.56652		579	3.26167	15.0262		579	3.59557	10.0001
580	1.71999	3.19371		580	3.80432	14.3065		580	4.08371	11.3624
581	1.60662	5.04825		581	4.84972	16.0838		581	4.98887	10.5361
582	1.75219	4.63143		582	3.67876	14.0179		582	3.47259	10.8488
583	1.08077	3.8359		583	3.78336	15.8143		583	4.40082	9.44171
584	1.30404	3.55489		584	3.05088	15.4458		584	4.4382	8.53597
585	1.74053	3.93103		585	4.03523	16.426		585	4.2772	11.2166
586	1.91533	4.33917		586	3.54645	16.0018		586	4.30394	11.1152
587	1.69188	3.16334		587	3.56984	15.3554		587	4.31098	10.2834
588	2.75462	3.59422		588	3.50561	15.0953		588	3.93248	9.90166
589	1.78071	4.31259		589	3.27109	15.307		589	4.60684	10.2183
590	2.0484	4.85256		590	3.25242	14.9336		590	5.17625	9.08468
591	1.99832	5.59511		591	3.94737	17.0893		591	4.24752	9.83325
592	1.77003	4.79285		592	3.99342	17.7397		592	3.53974	9.53576
593	1.70878	4.26084		593	3.76222	15.0147		593	3.34276	10.0785
594	1.79267	3.82377		594	3.84527	16.2095		594	4.74976	12.7898
595	2.36651	4.62691		595	3.53883	15.3582		595	5.71801	9.48608
596	1.72449	4.18279		596	3.16781	14.7696		596	3.86815	7.89497
597	1.84814	4.34042		597	3.67061	15.9892		597	5.32577	10.9921
598	2.55391	4.506		598	3.55242	14.0105		598	5.10597	9.37244
599	1.6929	3.4302		599	3.94931	13.837		599	2.69673	9.82531
600	1.32545	3.38603		600	3.52474	14.9836		600	4.73028	10.5129
601	1.56975	3.81536		601	3.37076	12.9453		601	3.69353	11.9904
602	2.4708	4.36461		602	3.43413	14.2862		602	3.41452	10.4271
603	3.26747	8.2949		603	3.66538	14.8035		603	4.42718	9.57409
604	3.04878	6.9368		604	3.31888	15.172		604	4.92511	10.8732
605	1.7539	4.85272		605	4.51593	16.6964		605	4.01506	9.85647
606	1.29472	2.81796		606	3.90609	15.952		606	4.66822	10.2404
607	2.15038	4.64475		607	3.3701	14.5595		607	2.86232	10.2684
608	1.65554	3.49325		608	4.02889	15.6835		608	3.7582	12.0425
609	1.95303	3.66814		609	4.16486	17.037		609	3.27744	9.84145
610	2.13016	3.99574		610	3.84814	16.1133		610	3.02296	8.47334
611	1.36933	3.39036		611	4.20823	16.4804		611	4.08778	9.75605
612	1.46593	3.54465		612	3.38329	14.3387		612	3.85492	11.0734
613	1.08405	3.02384		613	3.35813	15.5133		613	3.69096	9.63891
614	1.40874	3.11427		614	3.81058	15.9138		614	5.75337	12.3982
615	1.26037	3.75519		615	3.39253	15.5822		615	4.6267	12.9213
616	1.9344	3.81099		616	3.42783	14.9576		616	5.11919	12.5291
617	1.33056	3.92362		617	3.34469	15.5586		617	4.53679	12.9334
618	1.62886	4.00934		618	3.81751	16.6472		618	3.54983	9.33331
619	1.60849	3.47872		619	3.40344	15.2343		619	4.78794	9.57594
620	1.33996	3.51175		620	3.57434	16.1363		620	4.45336	9.29763
621	1.54966	3.76935		621	2.7978	14.5178		621	3.4589	9.21597
622	1.28028	3.45662		622	3.31949	15.9729		622	4.29028	11.8213
623	1.55847	3.98221		623	3.4789	14.7663		623	4.32371	11.5718
624	2.04352	4.72533		624	4.09718	15.8469		624	5.62234	11.4562
625	1.47803	3.86763		625	3.66003	16.0166		625	4.02826	11.8632
626	1.4601	4.37251		626	3.66826	16.3718		626	5.36879	12.9304
627	1.98211	4.16832		627	3.21695	14.3918		627	4.26274	11.5522
628	1.9221	3.50203		628	3.09929	15.3998		628	5.04547	9.19772
629	1.72315	4.68939		629	3.04773	16.5832		629	5.44225	9.42314
630	2.07734	3.90012		630	2.94792	15.1323		630	3.70512	8.22191
631	1.97617	5.0834		631	4.03613	16.4357		631	5.00965	9.18023
632	1.46518	4.35874		632	3.59436	15.5479		632	5.93606	9.30703
633	1.76072	4.25785		633	3.69087	16.6562		633	4.14668	9.53037
634	1.39967	2.76275		634	3.60818	16.3787		634	4.22734	8.6605
635	1.80856	4.18483		635	3.19585	14.6171		635	4.18309	11.2497
636	1.80962	4.9557		636	4.35614	16.2153		636	3.9584	9.56745
637	1.85354	4.45078		637	3.47187	15.1707		637	4.61897	11.3318
638	2.12116	4.29784		638	3.89251	15.6307		638	4.94115	9.94791
639	1.36307	4.19609		639	3.56806	15.8286		639	3.62706	10.5178
640	1.55176	3.58807		640	2.93125	11.3586		640	3.63078	10.4818
641	1.63106	3.36412		641	3.38792	14.7707		641	4.61376	10.9881
642	1.86736	4.61992		642	2.7654	13.1487		642	4.74661	11.5435
643	2.71526	4.85705		643	3.79135	15.7768		643	4.17871	10.4533
644	1.43039	4.05448		644	3.2183	14.6331		644	2.74556	9.32317
645	2.20519	5.48377		645	3.63942	16.7366		645	3.888	9.05095
646	1.93472	5.17307		646	3.33602	14.8791		646	3.21869	9.67843
647	2.50916	4.40886		647	3.994	16.8549		647	2.64262	9.35547
648	1.9492	4.92696		648	3.24249	14.2774		648	3.2484	10.498
649	1.84443	5.23489		649	3.65192	15.2633		649	5.05592	12.5003
650	1.50465	3.22465		650	3.22238	15.1319		650	4.14644	11.4232
651	2.0338	5.20108		651	3.68742	15.4346		651	3.68512	11.0246
652	1.23271	2.96748		652	3.70299	14.8951		652	3.77952	10.4466
653	2.12863	5.02566		653	2.96424	14.5428		653	3.47424	10.0099
654	2.68271	4.60637		654	3.45785	15.3539		654	3.51141	10.4902
655	1.58275	3.84383		655	3.31982	15.387		655	3.46648	10.8434
656	1.84214	4.94807		656	3.49784	14.5002		656	3.94089	12.5876
657	2.01397	4.30237		657	2.99418	13.7541		657	4.22284	11.5944
658	1.14966	4.016		658	2.66649	12.8337		658	3.89018	11.8039
659	1.8297	4.85588		659	3.85147	14.3644		659	4.48038	10.8957
660	1.43553	4.41503		660	3.86921	16.4557		660	4.24105	13.7842
661	1.50224	4.29761		661	2.92242	13.4559		661	3.66603	10.4224
662	0.912351	3.4204		662	2.66474	12.092		662	3.81201	8.73913
663	1.9344	4.67328		663	2.73577	14.977		663	4.67945	9.36676
664	1.58782	3.99636		664	3.30142	13.1032		664	3.63824	9.81051
665	2.0773	3.13303		665	3.12249	12.4575		665	3.90591	10.4819
666	3.03321	4.14462		666	2.62128	12.9602		666	2.58731	8.45125
667	1.47802	3.92793		667	4.15774	15.2368		667	3.54912	10.6992
668	1.89257	4.05578		668	3.38182	14.9704		668	4.46804	13.0216
669	2.22016	3.88849		669	3.85016	15.0156		669	3.65235	11.6838
670	2.49429	2.80844		670	4.51122	16.5898		670	4.57422	13.6999
671	1.99184	2.52349		671	3.61978	14.1672		671	4.75304	13.0882
672	1.92158	4.48166		672	4.04238	17.0055		672	3.69038	12.7282
673	2.72287	4.13784		673	3.13685	15.1605		673	4.20216	13.5053
674	1.46195	4.15904		674	3.49426	13.6981		674	4.34587	10.6373
675	2.60432	3.7847		675	3.45696	15.199		675	3.93319	10.3528
676	2.3253	4.2721		676	3.39662	14.8162		676	4.17202	9.01025
677	1.23025	2.96082		677	3.88822	13.8132		677	5.53427	10.9766
678	1.74506	4.27322		678	3.39212	15.7041		678	3.31632	11.4423
679	1.22909	1.96542		679	3.34432	14.7827		679	4.12106	9.84086
680	1.30943	3.44579		680	4.62418	16.5434		680	2.69132	11.2545
681	2.50044	3.59848		681	2.97029	11.5799		681	3.94319	9.61482
682	1.35091	3.53355		682	3.26746	13.7834		682	5.54378	9.63228
683	1.37236	4.38564		683	5.01612	16.8762		683	5.12724	9.83402
684	2.01176	3.54011		684	3.45631	13.6047		684	3.84689	12.1874
685	1.94934	3.92317		685	3.83676	14.6099		685	3.57698	11.4109
686	1.26151	4.37476		686	3.54146	15.478		686	3.44251	12.0938
687	1.98021	4.61946		687	3.86214	14.8091		687	3.66376	12.009
688	1.90848	4.39316		688	3.18318	12.9013		688	3.65039	7.77489
689	1.21016	3.5246		689	4.09182	15.4399		689	3.19035	7.84333
690	1.68556	3.85458		690	4.30783	16.1377		690	4.30855	11.5199
691	1.43186	3.85608		691	3.16044	14.4292		691	4.60025	10.084
692	1.9123	3.88728		692	3.48768	14.7369		692	3.24631	9.58558
693	1.66535	3.83958		693	3.90909	15.4358		693	3.0664	7.96383
694	1.53577	3.68419		694	3.87068	15.5421		694	3.27278	10.9945
695	1.36782	2.67238		695	2.99144	14.4323		695	2.55284	10.707
696	2.02036	4.69531		696	3.47741	13.3866		696	3.04018	10.2581
697	1.57949	3.92124		697	4.68564	14.629		697	3.87086	9.90941
698	1.39541	3.29906		698	3.8801	15.0547		698	4.25089	9.12964
699	2.40712	4.76447		699	3.74238	12.4614		699	3.56558	6.88536
700	2.66072	5.86586		700	3.83548	14.1093		700	2.92148	8.63603
701	1.40242	3.47797		701	3.22063	13.8053		701	4.57937	8.45499
702	1.55147	4.27423		702	2.92736	11.6769		702	3.43075	8.40787
703	1.53039	3.62517		703	2.86283	15.0666		703	3.68426	8.67643
704	1.30953	2.44368		704	3.893	14.785		704	4.29456	12.2598
705	1.63512	2.88096		705	4.02351	14.1436		705	3.27143	12.5335
706	1.78971	3.16769		706	3.54658	15.2807		706	3.7555	12.8287
707	1.74106	3.61242		707	3.62431	14.0136		707	5.00516	10.6141
708	1.19305	4.02101		708	4.06196	15.9557		708	3.40758	12.2279
709	1.673	3.95495		709	3.30169	14.432		709	4.75292	10.696
710	2.98096	4.28615		710	3.25455	14.8032		710	3.67409	10.7398
711	2.23705	2.69589		711	4.2604	16.1589		711	3.55217	10.9837
712	1.63874	3.03207		712	3.31837	13.8393		712	3.8026	10.6526
713	1.36947	3.46683		713	4.03852	16.7797		713	3.67852	10.999
714	1.63063	4.37473		714	3.2972	14.8871		714	3.33291	9.94803
715	1.64985	5.20025		715	3.93863	15.6932		715	4.23996	11.6544
716	1.17449	3.32124		716	4.56845	16.8156		716	4.33716	10.9274
717	1.8801	3.14352		717	3.80929	14.4642		717	3.82077	10.3448
718	1.56254	2.99443		718	4.08688	15.902		718	3.79662	10.6279
719	1.63746	3.83266		719	4.53046	16.7911		719	3.96349	12.373
720	1.59314	2.86733		720	4.45608	15.1961		720	4.23474	11.1272
721	1.35866	3.59364		721	3.64898	16.7905		721	3.84884	9.31047
722	2.13957	3.9166		722	4.46333	15.8453		722	3.82225	9.46462
723	1.38578	2.66452		723	4.22656	14.173		723	3.04312	8.70884
724	1.09619	2.94518		724	3.86685	14.7706		724	4.16173	11.6433
725	1.34538	2.60903		725	4.04209	15.6855		725	4.19362	10.8571
726	2.38715	3.85294		726	3.87085	13.8949		726	3.3842	10.5678
727	1.72277	4.37933		727	3.06864	13.6297		727	3.47179	9.20426
728	1.52368	3.67456		728	3.46381	14.2698		728	4.51479	11.6462
729	1.2866	3.46506		729	3.35889	12.0982		729	4.1482	11.3014
730	1.69692	2.62263		730	3.958	16.6483		730	4.21054	9.39268
731	1.40728	2.82809		731	3.23726	15.8066		731	4.54302	8.28783
732	1.83282	3.47431		732	3.98893	15.8635		732	4.02964	9.54802
733	2.1029	3.66436		733	4.7054	16.8036		733	3.20514	8.26553
734	1.17296	3.47283		734	2.87953	13.2631		734	3.85457	8.70085
735	1.55738	3.43059		735	3.23019	11.5684		735	5.33847	9.14722
736	1.82844	4.45202		736	3.52208	14.0484		736	5.0456	9.9472
737	1.29183	3.07649		737	3.89699	13.599		737	4.40023	9.64486
738	1.87121	4.96231		738	3.6776	15.1137		738	4.57998	10.6534
739	1.45694	3.02876		739	3.42434	13.0101		739	3.17048	9.68667
740	1.48884	4.08825		740	4.24437	14.7603		740	3.91738	11.6858
741	2.34755	3.86244		741	3.56973	14.7171		741	4.27992	8.67039
742	1.57175	2.91714		742	2.90934	14.4846		742	5.12939	11.9614
743	1.56895	3.05783		743	3.08802	15.4026		743	3.18674	8.38165
744	1.23695	2.38519		744	4.4996	15.3083		744	3.02733	7.49223
745	0.988303	3.10495		745	3.57864	14.7167		745	3.4897	8.31353
746	0.938205	2.87515		746	3.34069	14.9141		746	3.97865	6.98086
747	1.11814	3.01222		747	4.02268	16.3004		747	4.32938	9.68007
748	1.13678	2.91267		748	2.6035	13.7308		748	3.26572	10.4035
749	0.86454	2.12687		749	4.17695	16.7743		749	3.61968	12.8015
750	1.00726	2.89351		750	3.37224	16.1025		750	4.20465	11.0247
751	0.928639	2.75749		751	3.83922	15.9846		751	3.69661	8.52602
752	1.42816	3.12106		752	3.66804	14.9672		752	3.01321	8.49617
753	1.0213	2.73853		753	4.47044	15.8437		753	4.66928	11.5633
754	2.1492	3.32694		754	3.76534	15.1662		754	2.84007	9.27865
755	1.18659	3.01513		755	4.39588	16.6058		755	3.38511	9.2668
756	1.27006	3.09413		756	3.50445	15.5209		756	3.8243	10.3524
757	1.37258	2.94355		757	3.29088	14.6505		757	4.33189	8.17382
758	0.918469	2.20657		758	4.29663	15.8374		758	4.94985	11.9461
759	0.899158	2.51878		759	3.6592	14.0199		759	4.06298	10.62
760	0.7923	1.70941		760	2.94918	13.6471		760	4.05317	9.43229
761	1.42746	3.23801		761	3.92098	14.7985		761	4.33579	8.61152
762	0.968363	3.54867		762	3.57834	13.845		762	3.13374	9.54554
763	1.06398	2.67932		763	4.43929	15.7077		763	4.04922	12.199
764	2.45897	4.20829		764	3.77878	14.8801		764	3.68465	9.7046
765	1.04791	3.41962		765	2.87672	10.6111		765	3.03677	8.75242
766	0.80204	2.77218		766	2.75838	10.0251		766	4.18489	8.32027
767	0.796296	2.65187		767	3.19444	10.5829		767	4.05002	10.1489
768	1.36466	3.35654		768	3.17243	10.0004		768	3.65382	9.88826
769	1.26041	3.74101		769	5.09713	16.5803		769	2.44661	9.09364
770	1.00244	3.20585		770	4.24055	15.7866		770	3.31594	7.60579
771	1.34775	3.75551		771	4.87478	15.8933		771	3.43905	10.8486
772	1.13633	3.80959		772	3.5139	15.1504		772	4.1917	11.7598
773	0.99021	3.08338		773	3.90049	17.1498		773	3.46909	10.5429
774	0.86167	3.09016		774	3.6191	16.2466		774	3.42198	10.5459
775	1.07382	3.53279		775	3.62421	16.2087		775	4.00796	9.65152
776	1.01105	2.33574		776	3.41429	14.6705		776	3.49535	10.3109
777	0.853124	2.95217		777	3.22183	16.6756		777	4.4927	12.0718
778	0.990533	3.56313		778	3.75867	15.1151		778	4.28971	10.7582
779	1.32395	3.7643		779	3.57754	14.3905		779	4.63507	12.6781
780	1.17694	3.05206		780	3.68584	14.0083		780	4.09241	10.8911
781	0.975197	2.95715		781	3.66566	14.9456		781	3.11508	7.05134
782	0.915629	2.2013		782	3.37147	13.6622		782	3.0199	9.67411
783	0.824117	1.88051		783	3.02334	15.3731		783	3.15591	9.99438
784	1.73579	4.38679		784	3.67681	14.8033		784	3.48857	8.69054
785	0.764658	3.26587		785	3.6153	16.0397		785	3.35257	8.5333
786	0.873524	2.77233		786	4.11324	15.0977		786	3.57702	8.31431
787	0.744175	2.75444		787	3.51363	14.3709		787	3.55202	9.80764
788	1.03525	2.92001		788	3.5278	16.8737		788	4.00517	9.04555
789	0.943269	2.66418		789	4.33817	15.9522		789	3.26338	10.8413
790	0.935521	3.17303		790	3.90546	15.99		790	3.95777	9.41762
791	0.844203	2.88631		791	3.42882	14.9892		791	2.98892	7.36171
792	0.887687	3.08406		792	3.01355	14.6305		792	4.92106	10.1853
793	0.799094	2.59077		793	3.70203	12.5118		793	3.76456	9.18203
794	1.0503	3.00414		794	3.66211	15.1033		794	3.45925	11.1305
795	0.916185	3.40076		795	4.14836	13.7912		795	3.54588	12.7236
796	0.924562	2.94071		796	3.43448	15.0476		796	3.45258	11.1766
797	0.902104	2.70417		797	3.8266	14.7917		797	4.15682	8.28279
798	1.17921	2.64322		798	4.08048	15.7417		798	3.37419	10.5494
799	0.866347	3.35085		799	4.03453	14.251		799	4.63808	13.8448
800	1.26686	2.78651		800	4.09013	14.6753		800	4.22537	11.3688
801	1.06609	3.10884		801	4.02618	15.8981		801	4.93049	10.7543
802	1.5647	3.84216		802	3.54149	14.923		802	3.91019	11.5615
803	1.28801	2.86485		803	3.60111	14.5891		803	4.41174	10.6622
804	1.14993	3.25255		804	3.57133	14.5085		804	3.69758	11.4908
805	1.5509	3.65377		805	3.29108	12.6053		805	3.36413	9.66351
806	0.845606	2.86955		806	4.13274	13.4788		806	4.42901	11.0873
807	0.934144	3.96288		807	3.82733	15.2216		807	4.61233	10.7042
808	0.870329	2.92746		808	4.86339	17.5729		808	3.41105	10.218
809	0.909075	2.12167		809	3.65249	15.9269		809	4.49017	9.51327
810	1.54322	3.49837		810	3.44292	14.1256		810	4.97146	9.19989
811	0.981723	2.93519		811	4.55881	15.4348		811	3.0571	8.56929
812	1.87466	3.6236		812	3.68404	14.6834		812	3.77624	9.33689
813	2.22528	5.51706		813	3.80179	14.4541		813	3.75238	9.6142
814	1.65971	4.61641		814	3.83913	12.8472		814	3.98985	11.2637
815	1.15998	2.78462		815	4.205	15.4933		815	4.30195	10.721
816	0.968391	2.5219		816	3.74309	14.8322		816	2.68941	8.33667
817	1.6258	3.56435		817	3.63289	16.0694		817	3.85343	8.034
818	0.83792	2.9968		818	3.46373	15.7632		818	3.86548	9.09575
819	1.38411	3.40277		819	3.6022	14.491		819	4.59152	11.237
820	1.11761	2.23354		820	3.93066	15.1898		820	2.62395	9.81214
821	0.914744	2.80815		821	3.19498	13.6439		821	3.22812	11.1675
822	4.64501	9.32971		822	2.61239	13.1382		822	3.90204	10.4872
823	0.690757	2.13495		823	3.31729	13.0876		823	4.39317	8.28759
824	2.5214	4.41206		824	3.62403	15.1046		824	4.57777	9.5724
825	1.00368	2.47447		825	3.8439	15.1237		825	3.4764	10.92
826	1.28325	2.51938		826	4.18673	15.9934		826	4.52026	12.1772
827	1.80436	3.09571		827	2.79857	12.0322		827	4.15087	9.08995
828	1.0512	2.54679		828	3.77293	17.1658		828	3.8128	9.37505
829	1.11759	2.8275		829	3.83209	15.9718		829	5.02562	12.385
830	1.55379	3.19362		830	3.93209	14.4689		830	4.80049	10.7456
831	0.832243	2.3692		831	4.49425	15.8308		831	4.00902	12.0634
832	1.27258	3.19311		832	4.61588	15.6701		832	5.16074	11.7248
833	1.14844	3.91496		833	4.50993	14.7865		833	5.34189	10.2125
834	0.915401	2.91525		834	3.66455	15.6152		834	4.41193	9.6707
835	1.01688	2.55802		835	4.1469	17.0455		835	4.70259	9.72538
836	1.13142	2.81629		836	3.64067	14.9565		836	4.0346	8.71454
837	0.885542	2.50932		837	3.70144	14.4556		837	4.97215	10.7805
838	0.975878	2.91376		838	3.55349	13.6355		838	3.94081	9.00197
839	1.0074	2.92351		839	4.03979	13.4517		839	4.49315	9.28687
840	1.34961	3.26651		840	3.95648	15.9318		840	2.76062	9.3795
841	1.21071	2.47008		841	3.18264	13.9052		841	4.48199	9.00417
842	1.00012	2.36492		842	3.9804	15.8293		842	3.90125	11.201
843	1.24982	3.13572		843	3.74372	14.2342		843	4.18514	11.3822
844	3.42764	5.5431		844	3.22968	14.9945		844	3.6815	10.9627
845	1.55512	4.39173		845	4.17558	16.542		845	3.47989	8.99199
846	2.30326	4.64811		846	3.76043	15.2581		846	4.40637	11.3043
847	1.12358	3.42335		847	3.83016	15.5037		847	4.93981	11.3749
848	2.21363	4.10996		848	3.79723	15.6094		848	5.1162	10.9039
849	1.11931	3.06849		849	3.5539	14.6345		849	3.1094	6.94906
850	0.989987	2.7022		850	3.94477	16.8567		850	2.57659	8.41665
851	1.0253	3.41617		851	3.92281	15.251		851	3.31495	7.31487
852	2.01721	4.00819		852	3.89481	14.2033		852	3.95739	10.3241
853	0.79818	2.04657		853	4.41284	15.3028		853	4.31611	8.9652
854	1.68606	3.27244		854	4.18154	16.0626		854	2.9805	9.49115
855	1.46448	3.47703		855	3.52813	15.9375		855	3.11238	9.88485
856	1.40085	3.51665		856	3.76685	15.2404		856	4.72813	9.89066
857	1.79148	3.50903		857	4.0035	14.0471		857	3.85151	10.0978
858	1.88915	5.03708		858	3.28885	15.8326		858	3.57745	10.301
859	0.987235	2.27089		859	3.67359	16.1483		859	3.51224	9.542
860	1.38527	3.16643		860	4.36721	16.6809		860	2.46123	9.35529
861	1.46171	4.62171		861	4.16253	16.7206		861	4.72478	9.68204
862	1.99551	6.33451		862	4.47754	15.9413		862	3.64225	9.9091
863	0.890902	3.87034		863	3.90896	15.3514		863	3.21274	8.65259
864	0.779063	2.16958		864	3.87231	15.7508		864	3.58051	8.66313
865	0.881318	2.9082		865	3.33638	14.287		865	2.59798	7.0638
866	0.713624	2.02037		866	4.26061	16.0368		866	3.40819	7.99964
867	0.904409	3.14487		867	3.16839	14.5396		867	2.684	7.54626
868	0.878696	2.75176		868	3.50312	14.7675		868	4.70444	10.5014
869	1.5408	4.99494		869	3.30645	16.3302		869	4.39893	10.7925
870	1.0535	3.62547		870	3.13302	14.2754		870	3.29533	8.86716
871	0.86298	3.52319		871	3.58555	12.245		871	3.88895	11.3622
872	1.40241	4.47463		872	4.17282	15.6746		872	3.39139	10.3919
873	1.52495	4.40383		873	3.21789	14.7775		873	3.7827	10.8819
874	1.26319	3.19778		874	3.4491	16.0481		874	2.68507	7.70033
875	1.00846	2.96257		875	3.58923	15.8006		875	4.50047	11.0987
876	1.65524	4.53905		876	3.9628	14.2194		876	4.01545	10.5509
877	1.18926	2.86638		877	3.91995	15.4753		877	4.2053	10.2477
878	1.49817	2.89881		878	3.63879	15.6308		878	4.34433	10.8608
879	1.31048	3.86262		879	3.25297	16.0052		879	3.8534	9.68527
880	1.47952	4.01359		880	3.39575	14.1371		880	2.85184	8.45132
881	1.16926	2.78031		881	2.91068	14.8773		881	2.86901	7.93314
882	1.89857	3.82253		882	3.24636	14.2489		882	3.9606	8.47002
883	1.1611	3.03372		883	2.8873	13.9851		883	4.14389	10.8707
884	0.767229	2.52348		884	3.81718	15.4541		884	3.94439	9.11505
885	1.28373	2.97878		885	3.56349	14.424		885	3.59049	9.40697
886	0.963856	2.79588		886	3.1704	14.9682		886	3.68896	9.96458
887	0.988924	3.11681		887	4.06971	14.4776		887	2.8628	8.35286
888	1.65584	2.90362		888	4.68134	14.8518		888	3.75884	9.54501
889	1.11631	3.12843		889	4.04331	15.4911		889	2.88725	8.64199
890	2.00141	4.03316		890	2.73876	12.1066		890	3.1419	8.76404
891	0.852784	2.49955		891	3.22465	15.0572		891	3.33974	9.98245
892	0.978425	3.15727		892	3.37993	14.1661		892	3.17425	8.96458
893	1.31837	2.40587		893	3.70284	15.714		893	2.84281	8.97292
894	1.37286	3.7479		894	3.59853	16.2207		894	4.40834	10.8649
895	1.372	4.09415		895	3.16732	15.248		895	3.03742	9.66542
896	1.05424	3.82956		896	3.94639	16.2902		896	6.31924	12.3394
897	0.860853	3.02199		897	3.39844	15.637		897	4.04646	9.38266
898	0.973136	2.85373		898	4.18576	16.1553		898	3.4234	8.8945
899	1.30771	4.10635		899	4.47839	16.6374		899	5.67513	12.3616
900	1.34711	3.37219		900	3.62177	15.521		900	4.0233	9.81158
901	1.48575	4.07025		901	3.47679	15.6159		901	3.52168	8.55236
902	1.16824	4.41975		902	3.13705	14.2872		902	3.27482	9.30406
903	1.26212	4.65562		903	3.85998	15.569		903	3.08724	8.55895
904	0.994219	4.51514		904	4.69263	15.3696		904	3.08437	7.473
905	1.04081	3.17624		905	3.51616	16.168		905	3.22737	8.36622
906	1.02168	3.45898		906	3.5914	15.1319		906	3.36817	9.94439
907	1.38732	3.46036		907	3.3811	15.1311		907	3.5651	8.58971
908	0.92352	2.8557		908	3.33317	15.0629		908	3.20495	8.79914
909	1.18613	3.31431		909	4.04545	15.8281		909	3.05994	9.49488
910	0.946209	2.63857		910	3.70536	15.8796		910	3.76554	8.97802
911	0.869985	3.13651		911	3.85566	15.752		911	4.89421	10.1953
912	1.35859	2.2879		912	2.9708	14.3704		912	3.60833	7.90034
913	1.15409	2.52205		913	3.75854	16.2368		913	3.79807	9.95473
914	1.52866	3.26791		914	4.7495	16.4082		914	3.50212	8.28551
915	1.14249	2.79979		915	3.53112	14.9718		915	3.50309	9.95472
916	1.48779	3.37907		916	2.82994	14.3984		916	3.51182	8.71245
917	0.937957	2.84988		917	4.28737	16.0628		917	4.22262	10.3693
918	1.16903	3.86883		918	3.15733	14.231		918	3.35082	8.66837
919	1.26826	3.93327		919	3.52992	15.6795		919	2.67704	10.5725
920	1.57041	3.58324		920	3.74154	16.3423		920	3.6415	7.81034
921	1.44491	4.56153		921	3.4944	15.181		921	3.602	9.12312
922	1.37124	3.19462		922	4.25129	17.0912		922	3.40882	8.60267
923	0.95552	2.59324		923	3.77907	14.9481		923	3.22767	9.55741
924	1.03748	3.31508		924	3.39611	14.6944		924	2.34217	9.56076
925	1.45816	3.15006		925	3.45384	14.8941		925	2.51994	8.71683
926	0.880964	2.75461		926	3.96482	15.911		926	3.06769	10.372
927	0.762458	2.82322		927	4.16234	15.8142		927	3.87357	9.44504
928	0.961466	2.09385		928	4.1141	15.6855		928	2.9558	10.6449
929	1.21902	2.95677		929	3.89751	13.9275		929	3.24885	8.98203
930	0.757425	2.23033		930	3.86817	15.2961		930	3.19376	9.8959
931	0.981294	3.10145		931	4.05745	15.341		931	4.01814	10.9566
932	1.21384	2.42737		932	2.91694	12.7866		932	3.56002	11.1463
933	0.850511	2.60406		933	3.75848	15.6453		933	2.94901	9.53085
934	1.62397	4.26274		934	3.84573	16.376		934	2.78735	10.1091
935	1.14102	3.02119		935	3.74338	15.4643		935	2.87924	10.8149
936	1.41181	3.59238		936	3.78711	15.6499		936	3.91115	11.7563
937	0.977579	2.10286		937	3.89605	16.4398		937	4.31069	12.1346
938	1.63084	4.13373		938	3.67944	14.9367		938	4.14451	11.9578
939	1.63894	3.94807		939	3.73026	13.9219		939	2.85195	11.1047
940	2.46396	4.12955		940	3.62105	15.0029		940	2.45393	9.87655
941	3.01604	5.46173		941	3.787	16.7091		941	3.50816	12.0293
942	3.01826	5.82862		942	3.86896	16.4002		942	3.46559	10.2247
943	1.96673	4.76787		943	3.33396	15.0991		943	3.70753	11.0092
944	3.37364	7.06173		944	3.81903	16.0725		944	3.9663	10.5366
945	1.56177	4.71154		945	3.53321	14.4688		945	2.56838	8.1163
946	1.49344	5.40294		946	4.13849	15.6428		946	3.17965	8.92008
947	3.35891	7.70925		947	4.43759	15.4864		947	3.66301	8.717
948	2.29	6.17199		948	3.66128	14.9496		948	3.47702	7.7843
949	2.37721	3.73221		949	3.6846	14.2646		949	2.79109	7.80783
950	2.69114	4.43463		950	3.62627	14.9597		950	4.03165	8.81625
951	2.26221	3.96557		951	3.31423	14.7471		951	3.45235	8.40413
952	1.23344	2.68192		952	4.11802	14.8927		952	3.45355	10.4054
953	1.36005	2.32705		953	4.09474	14.9703		953	3.31095	11.17
954	2.74463	4.601		954	4.06575	16.8604		954	3.49149	10.1498
955	1.8751	3.18887		955	4.19365	15.0997		955	2.94776	9.13436
956	1.60962	4.59035		956	4.15046	15.7861		956	3.44492	8.28246
957	1.98528	3.36273		957	3.66161	15.4248		957	3.91651	10.1615
958	2.15146	3.77427		958	3.25146	14.3632		958	2.8787	9.6824
959	1.62437	3.8274		959	4.07945	14.7997		959	3.03333	11.0459
960	2.21942	5.18062		960	3.7544	15.1237		960	3.85253	12.5456
961	2.48388	3.27386		961	3.78935	15.0884		961	3.14419	9.75856
962	2.04933	2.96138		962	3.53004	15.2311		962	3.4045	9.1708
963	1.41455	3.09165		963	2.87312	14.9076		963	4.32016	10.6237
964	2.13936	3.2088		964	2.79453	13.2139		964	4.01884	11.2197
965	2.04811	2.92999		965	4.79058	15.9077		965	2.18641	9.68399
966	1.13377	2.18881		966	3.0776	14.9186		966	3.08648	10.7949
967	1.39334	2.83987		967	3.53783	16.2862		967	4.10986	12.0975
968	1.38869	3.29427		968	3.46411	14.9899		968	3.39156	8.73157
969	2.17583	2.71188		969	2.9931	14.3354		969	3.3827	11.8245
970	1.10477	3.59086		970	3.61524	14.8154		970	5.39405	11.1387
971	1.25154	2.68297		971	3.32146	14.4619		971	4.41005	9.32454
972	1.77977	2.67443		972	3.84028	13.9638		972	2.99609	11.3139
973	1.38064	2.45192		973	3.23291	14.7023		973	3.18231	10.8317
974	1.78136	3.49841		974	3.35338	15.9043		974	2.99586	9.55401
975	1.92022	4.49086		975	4.23486	16.9037		975	4.06988	11.3606
976	1.08424	3.09732		976	3.96513	15.4381		976	3.77976	10.1399
977	1.19049	3.4205		977	3.8078	15.2742		977	3.91299	7.35139
978	1.15086	2.43125		978	4.09478	16.3216		978	3.50252	11.6774
979	1.22884	2.07702		979	3.2073	14.2648		979	4.11634	9.21363
980	1.79314	2.5956		980	3.58349	15.969		980	3.89759	9.55362
981	1.16765	2.10517		981	4.22931	15.6131		981	3.34666	9.33949
982	1.34147	2.95724		982	4.40918	16.3158		982	3.10516	10.3579
983	1.01626	3.29622		983	4.01706	15.4333		983	3.00711	9.09548
984	1.10501	3.46925		984	3.39564	16.3075		984	3.75918	11.5994
985	1.44601	4.88349		985	4.16325	16.0937		985	3.43731	10.4683
986	1.52149	5.47265		986	3.53811	15.2315		986	2.61951	8.49468
987	3.06039	8.43805		987	4.075	16.09		987	3.8407	9.79084
988	1.2566	3.74437		988	3.5115	14.7834		988	3.33136	10.7314
989	1.02884	3.16292		989	4.30621	15.6114		989	2.89167	10.9453
990	1.93093	3.58		990	3.41769	14.6639		990	4.16076	12.6839
991	1.74206	3.07084		991	4.48683	15.819		991	3.53539	11.912
992	1.22746	2.73667		992	3.6905	15.0852		992	2.97366	9.56637
993	1.8259	2.79806		993	4.19477	15.2499		993	3.15302	10.9091
994	1.02928	3.43757		994	3.90917	12.7917		994	3.06166	10.4168
995	0.848971	1.94556		995	3.7284	16.2111		995	4.00345	11.198
996	1.43705	3.32122		996	3.38458	13.5449		996	2.88934	8.77033
[truncated: 4,007 more rows]

## Sheet: Coor.Num free energy of ab48-49
Unprotonated				P257				P257-T32N				P385
Coor.Num for Ab48	Coor.Num for Ab49	Free energy		Coor.Num for Ab48	Coor.Num for Ab49	Free energy		Coor.Num for Ab48	Coor.Num for Ab49	Free energy		Coor.Num for Ab48	Coor.Num for Ab49	Free energy
0	0	4.49475		0	0	15.2431		0	0	19.6991		0	0	20.5662
0.3	0	2.82971		0.3	0	14.0407		0.3	0	19.09		0.3	0	19.2256
0.6	0	3.89285		0.6	0	14.0572		0.6	0	19.9365		0.6	0	18.9902
0.9	0	7.24552		0.9	0	15.2873		0.9	0	22.0247		0.9	0	19.9166
1.2	0	11.9274		1.2	0	17.4301		1.2	0	24.8749		1.2	0	21.7784
1.5	0	16.8433		1.5	0	20.0085		1.5	0	27.9192		1.5	0	24.1557
1.8	0	21.1413		1.8	0	22.5407		1.8	0	30.6813		1.8	0	26.588
2.1	0	24.4115		2.1	0	24.6802		2.1	0	32.8813		2.1	0	28.7157
2.4	0	26.6585		2.4	0	26.2726		2.4	0	34.4459		2.4	0	30.3512
2.7	0	28.1293		2.7	0	27.3302		2.7	0	35.4493		2.7	0	31.4721
3	0	29.121		3	0	27.9618		3	0	36.0333		3	0	32.1628
3.3	0	29.8602		3.3	0	28.3029		3.3	0	36.3432		3.3	0	32.5477
3.6	0	30.4763		3.6	0	28.47		3.6	0	36.4935		3.6	0	32.7424
3.9	0	31.0539		3.9	0	28.5494		3.9	0	36.5721		3.9	0	32.8361
4.2	0	31.5832		4.2	0	28.5845		4.2	0	36.5932		4.2	0	32.877
4.5	0	32.124		4.5	0	28.5915		4.5	0	36.6016		4.5	0	32.8904
4.8	0	32.7212		4.8	0	28.5921		4.8	0	36.6028		4.8	0	32.8918
5.1	0	33.3874		5.1	0	28.5923		5.1	0	36.6029		5.1	0	32.8921
5.4	0	34.109		5.4	0	28.5923		5.4	0	36.6029		5.4	0	32.8921
5.7	0	34.8475		5.7	0	28.5924		5.7	0	36.6029		5.7	0	32.8922
6	0	35.5517		6	0	28.5924		6	0	36.6029		6	0	32.8922
6.3	0	36.1727		6.3	0	28.5924		6.3	0	36.6029		6.3	0	32.8922
6.6	0	36.6793		6.6	0	28.5924		6.6	0	36.6029		6.6	0	32.8922
6.9	0	37.0629		6.9	0	28.5924		6.9	0	36.6029		6.9	0	32.8922
7.2	0	37.3324		7.2	0	28.5924		7.2	0	36.6029		7.2	0	32.8922
7.5	0	37.5087		7.5	0	28.5924		7.5	0	36.6029		7.5	0	32.8922
7.8	0	37.6161		7.8	0	28.5924		7.8	0	36.6029		7.8	0	32.8922
8.1	0	37.6772		8.1	0	28.5924		8.1	0	36.6029		8.1	0	32.8922
8.4	0	37.7095		8.4	0	28.5924		8.4	0	36.6029		8.4	0	32.8922
8.7	0	37.7256		8.7	0	28.5924		8.7	0	36.6029		8.7	0	32.8922
9	0	37.7328		9	0	28.5924		9	0	36.6029		9	0	32.8922
9.3	0	37.7358		9.3	0	28.5924		9.3	0	36.6029		9.3	0	32.8922
9.6	0	37.7369		9.6	0	28.5924		9.6	0	36.6029		9.6	0	32.8922
9.9	0	37.7372		9.9	0	28.5924		9.9	0	36.6029		9.9	0	32.8922
10.2	0	37.7373		10.2	0	28.5924		10.2	0	36.6029		10.2	0	32.8922
10.5	0	37.7374		10.5	0	28.5924		10.5	0	36.6029		10.5	0	32.8922
10.8	0	37.7374		10.8	0	28.5924		10.8	0	36.6029		10.8	0	32.8922
11.1	0	37.7374		11.1	0	28.5924		11.1	0	36.6029		11.1	0	32.8922
11.4	0	37.7374		11.4	0	28.5924		11.4	0	36.6029		11.4	0	32.8922
11.7	0	37.7374		11.7	0	28.5924		11.7	0	36.6029		11.7	0	32.8922
12	0	37.7374		12	0	28.5924		12	0	36.6029		12	0	32.8922
12.3	0	37.7374		12.3	0	28.5924		12.3	0	36.6029		12.3	0	32.8922
12.6	0	37.7374		12.6	0	28.5924		12.6	0	36.6029		12.6	0	32.8922
12.9	0	37.7374		12.9	0	28.5924		12.9	0	36.6029		12.9	0	32.8922
13.2	0	37.7374		13.2	0	28.5924		13.2	0	36.6029		13.2	0	32.8922
13.5	0	37.7374		13.5	0	28.5924		13.5	0	36.6029		13.5	0	32.8922
13.8	0	37.7374		13.8	0	28.5924		13.8	0	36.6029		13.8	0	32.8922
14.1	0	37.7374		14.1	0	28.5924		14.1	0	36.6029		14.1	0	32.8922
14.4	0	37.7374		14.4	0	28.5924		14.4	0	36.6029		14.4	0	32.8922
14.7	0	37.7374		14.7	0	28.5924		14.7	0	36.6029		14.7	0	32.8922
15	0	37.7374		15	0	28.5924		15	0	36.6029		15	0	32.8922
15.3	0	37.7374		15.3	0	28.5924		15.3	0	36.6029		15.3	0	32.8922
15.6	0	37.7374		15.6	0	28.5924		15.6	0	36.6029		15.6	0	32.8922
15.9	0	37.7374		15.9	0	28.5924		15.9	0	36.6029		15.9	0	32.8922
16.2	0	37.7374		16.2	0	28.5924		16.2	0	36.6029		16.2	0	32.8922
16.5	0	37.7374		16.5	0	28.5924		16.5	0	36.6029		16.5	0	32.8922
16.8	0	37.7374		16.8	0	28.5924		16.8	0	36.6029		16.8	0	32.8922
17.1	0	37.7374		17.1	0	28.5924		17.1	0	36.6029		17.1	0	32.8922
17.4	0	37.7374		17.4	0	28.5924		17.4	0	36.6029		17.4	0	32.8922
17.7	0	37.7374		17.7	0	28.5924		17.7	0	36.6029		17.7	0	32.8922
18	0	37.7374		18	0	28.5924		18	0	36.6029		18	0	32.8922
18.3	0	37.7374		18.3	0	28.5924		18.3	0	36.6029		18.3	0	32.8922
18.6	0	37.7374		18.6	0	28.5924		18.6	0	36.6029		18.6	0	32.8922
18.9	0	37.7374		18.9	0	28.5924		18.9	0	36.6029		18.9	0	32.8922
19.2	0	37.7374		19.2	0	28.5924		19.2	0	36.6029		19.2	0	32.8922
19.5	0	37.7374		19.5	0	28.5924		19.5	0	36.6029		19.5	0	32.8922
19.8	0	37.7374		19.8	0	28.5924		19.8	0	36.6029		19.8	0	32.8922
20.1	0	37.7374		20.1	0	28.5924		20.1	0	36.6029		20.1	0	32.8922
20.4	0	37.7374		20.4	0	28.5924		20.4	0	36.6029		20.4	0	32.8922
20.7	0	37.7374		20.7	0	28.5924		20.7	0	36.6029		20.7	0	32.8922
21	0	37.7374		21	0	28.5924		21	0	36.6029		21	0	32.8922
21.3	0	37.7374		21.3	0	28.5924		21.3	0	36.6029		21.3	0	32.8922
21.6	0	37.7374		21.6	0	28.5924		21.6	0	36.6029		21.6	0	32.8922
21.9	0	37.7374		21.9	0	28.5924		21.9	0	36.6029		21.9	0	32.8922
22.2	0	37.7374		22.2	0	28.5924		22.2	0	36.6029		22.2	0	32.8922
22.5	0	37.7374		22.5	0	28.5924		22.5	0	36.6029		22.5	0	32.8922
22.8	0	37.7374		22.8	0	28.5924		22.8	0	36.6029		22.8	0	32.8922
23.1	0	37.7374		23.1	0	28.5924		23.1	0	36.6029		23.1	0	32.8922
23.4	0	37.7374		23.4	0	28.5924		23.4	0	36.6029		23.4	0	32.8922
23.7	0	37.7374		23.7	0	28.5924		23.7	0	36.6029		23.7	0	32.8922
24	0	37.7374		24	0	28.5924		24	0	36.6029		24	0	32.8922
24.3	0	37.7374		24.3	0	28.5924		24.3	0	36.6029		24.3	0	32.8922
24.6	0	37.7374		24.6	0	28.5924		24.6	0	36.6029		24.6	0	32.8922
24.9	0	37.7374		24.9	0	28.5924		24.9	0	36.6029		24.9	0	32.8922
25.2	0	37.7374		25.2	0	28.5924		25.2	0	36.6029		25.2	0	32.8922
25.5	0	37.7374		25.5	0	28.5924		25.5	0	36.6029		25.5	0	32.8922
25.8	0	37.7374		25.8	0	28.5924		25.8	0	36.6029		25.8	0	32.8922
26.1	0	37.7374		26.1	0	28.5924		26.1	0	36.6029		26.1	0	32.8922
26.4	0	37.7374		26.4	0	28.5924		26.4	0	36.6029		26.4	0	32.8922
26.7	0	37.7374		26.7	0	28.5924		26.7	0	36.6029		26.7	0	32.8922
27	0	37.7374		27	0	28.5924		27	0	36.6029		27	0	32.8922
27.3	0	37.7374		27.3	0	28.5924		27.3	0	36.6029		27.3	0	32.8922
27.6	0	37.7374		27.6	0	28.5924		27.6	0	36.6029		27.6	0	32.8922
27.9	0	37.7374		27.9	0	28.5924		27.9	0	36.6029		27.9	0	32.8922
28.2	0	37.7374		28.2	0	28.5924		28.2	0	36.6029		28.2	0	32.8922
28.5	0	37.7374		28.5	0	28.5924		28.5	0	36.6029		28.5	0	32.8922
28.8	0	37.7374		28.8	0	28.5924		28.8	0	36.6029		28.8	0	32.8922
29.1	0	37.7374		29.1	0	28.5924		29.1	0	36.6029		29.1	0	32.8922
29.4	0	37.7374		29.4	0	28.5924		29.4	0	36.6029		29.4	0	32.8922
29.7	0	37.7374		29.7	0	28.5924		29.7	0	36.6029		29.7	0	32.8922
30	0	37.7374		30	0	28.5924		30	0	36.6029		30	0	32.8922
		0				0				0				0
0	0.3	2.09704		0	0.3	12.5081		0	0.3	19.3329		0	0.3	16.7843
0.3	0.3	0.145093		0.3	0.3	10.9641		0.3	0.3	18.5816		0.3	0.3	14.9026
0.6	0.3	1.11148		0.6	0.3	10.8864		0.6	0.3	19.3127		0.6	0.3	14.4576
0.9	0.3	4.56107		0.9	0.3	12.2927		0.9	0.3	21.3403		0.9	0.3	15.5569
1.2	0.3	9.48763		1.2	0.3	14.8382		1.2	0.3	24.1986		1.2	0.3	17.9309
1.5	0.3	14.7213		1.5	0.3	17.9521		1.5	0.3	27.3147		1.5	0.3	21.0396
1.8	0.3	19.3366		1.8	0.3	21.0445		1.8	0.3	30.1908		1.8	0.3	24.2714
2.1	0.3	22.8736		2.1	0.3	23.6815		2.1	0.3	32.5192		2.1	0.3	27.1341
2.4	0.3	25.3191		2.4	0.3	25.6606		2.4	0.3	34.2024		2.4	0.3	29.3591
2.7	0.3	26.9262		2.7	0.3	26.9856		2.7	0.3	35.2998		2.7	0.3	30.8999
3	0.3	28.0087		3	0.3	27.7832		3	0.3	35.9495		3	0.3	31.8591
3.3	0.3	28.8101		3.3	0.3	28.2175		3.3	0.3	36.3002		3.3	0.3	32.3991
3.6	0.3	29.472		3.6	0.3	28.4322		3.6	0.3	36.4733		3.6	0.3	32.6753
3.9	0.3	30.0888		3.9	0.3	28.5341		3.9	0.3	36.5632		3.9	0.3	32.8085
4.2	0.3	30.6593		4.2	0.3	28.5804		4.2	0.3	36.5898		4.2	0.3	32.8681
4.5	0.3	31.2493		4.5	0.3	28.5908		4.5	0.3	36.601		4.5	0.3	32.8888
4.8	0.3	31.9131		4.8	0.3	28.5918		4.8	0.3	36.6028		4.8	0.3	32.8914
5.1	0.3	32.666		5.1	0.3	28.5922		5.1	0.3	36.6029		5.1	0.3	32.8919
5.4	0.3	33.4921		5.4	0.3	28.5923		5.4	0.3	36.6029		5.4	0.3	32.8921
5.7	0.3	34.3452		5.7	0.3	28.5924		5.7	0.3	36.6029		5.7	0.3	32.8922
6	0.3	35.164		6	0.3	28.5924		6	0.3	36.6029		6	0.3	32.8922
6.3	0.3	35.8898		6.3	0.3	28.5924		6.3	0.3	36.6029		6.3	0.3	32.8922
6.6	0.3	36.4845		6.6	0.3	28.5924		6.6	0.3	36.6029		6.6	0.3	32.8922
6.9	0.3	36.9364		6.9	0.3	28.5924		6.9	0.3	36.6029		6.9	0.3	32.8922
7.2	0.3	37.255		7.2	0.3	28.5924		7.2	0.3	36.6029		7.2	0.3	32.8922
7.5	0.3	37.4641		7.5	0.3	28.5924		7.5	0.3	36.6029		7.5	0.3	32.8922
7.8	0.3	37.5919		7.8	0.3	28.5924		7.8	0.3	36.6029		7.8	0.3	32.8922
8.1	0.3	37.6648		8.1	0.3	28.5924		8.1	0.3	36.6029		8.1	0.3	32.8922
8.4	0.3	37.7035		8.4	0.3	28.5924		8.4	0.3	36.6029		8.4	0.3	32.8922
8.7	0.3	37.7228		8.7	0.3	28.5924		8.7	0.3	36.6029		8.7	0.3	32.8922
9	0.3	37.7316		9	0.3	28.5924		9	0.3	36.6029		9	0.3	32.8922
9.3	0.3	37.7352		9.3	0.3	28.5924		9.3	0.3	36.6029		9.3	0.3	32.8922
9.6	0.3	37.7366		9.6	0.3	28.5924		9.6	0.3	36.6029		9.6	0.3	32.8922
9.9	0.3	37.7371		9.9	0.3	28.5924		9.9	0.3	36.6029		9.9	0.3	32.8922
10.2	0.3	37.7372		10.2	0.3	28.5924		10.2	0.3	36.6029		10.2	0.3	32.8922
10.5	0.3	37.7373		10.5	0.3	28.5924		10.5	0.3	36.6029		10.5	0.3	32.8922
10.8	0.3	37.7374		10.8	0.3	28.5924		10.8	0.3	36.6029		10.8	0.3	32.8922
11.1	0.3	37.7374		11.1	0.3	28.5924		11.1	0.3	36.6029		11.1	0.3	32.8922
11.4	0.3	37.7374		11.4	0.3	28.5924		11.4	0.3	36.6029		11.4	0.3	32.8922
11.7	0.3	37.7374		11.7	0.3	28.5924		11.7	0.3	36.6029		11.7	0.3	32.8922
12	0.3	37.7374		12	0.3	28.5924		12	0.3	36.6029		12	0.3	32.8922
12.3	0.3	37.7374		12.3	0.3	28.5924		12.3	0.3	36.6029		12.3	0.3	32.8922
12.6	0.3	37.7374		12.6	0.3	28.5924		12.6	0.3	36.6029		12.6	0.3	32.8922
12.9	0.3	37.7374		12.9	0.3	28.5924		12.9	0.3	36.6029		12.9	0.3	32.8922
13.2	0.3	37.7374		13.2	0.3	28.5924		13.2	0.3	36.6029		13.2	0.3	32.8922
13.5	0.3	37.7374		13.5	0.3	28.5924		13.5	0.3	36.6029		13.5	0.3	32.8922
13.8	0.3	37.7374		13.8	0.3	28.5924		13.8	0.3	36.6029		13.8	0.3	32.8922
14.1	0.3	37.7374		14.1	0.3	28.5924		14.1	0.3	36.6029		14.1	0.3	32.8922
14.4	0.3	37.7374		14.4	0.3	28.5924		14.4	0.3	36.6029		14.4	0.3	32.8922
14.7	0.3	37.7374		14.7	0.3	28.5924		14.7	0.3	36.6029		14.7	0.3	32.8922
15	0.3	37.7374		15	0.3	28.5924		15	0.3	36.6029		15	0.3	32.8922
15.3	0.3	37.7374		15.3	0.3	28.5924		15.3	0.3	36.6029		15.3	0.3	32.8922
15.6	0.3	37.7374		15.6	0.3	28.5924		15.6	0.3	36.6029		15.6	0.3	32.8922
15.9	0.3	37.7374		15.9	0.3	28.5924		15.9	0.3	36.6029		15.9	0.3	32.8922
16.2	0.3	37.7374		16.2	0.3	28.5924		16.2	0.3	36.6029		16.2	0.3	32.8922
16.5	0.3	37.7374		16.5	0.3	28.5924		16.5	0.3	36.6029		16.5	0.3	32.8922
16.8	0.3	37.7374		16.8	0.3	28.5924		16.8	0.3	36.6029		16.8	0.3	32.8922
17.1	0.3	37.7374		17.1	0.3	28.5924		17.1	0.3	36.6029		17.1	0.3	32.8922
17.4	0.3	37.7374		17.4	0.3	28.5924		17.4	0.3	36.6029		17.4	0.3	32.8922
17.7	0.3	37.7374		17.7	0.3	28.5924		17.7	0.3	36.6029		17.7	0.3	32.8922
18	0.3	37.7374		18	0.3	28.5924		18	0.3	36.6029		18	0.3	32.8922
18.3	0.3	37.7374		18.3	0.3	28.5924		18.3	0.3	36.6029		18.3	0.3	32.8922
18.6	0.3	37.7374		18.6	0.3	28.5924		18.6	0.3	36.6029		18.6	0.3	32.8922
18.9	0.3	37.7374		18.9	0.3	28.5924		18.9	0.3	36.6029		18.9	0.3	32.8922
19.2	0.3	37.7374		19.2	0.3	28.5924		19.2	0.3	36.6029		19.2	0.3	32.8922
19.5	0.3	37.7374		19.5	0.3	28.5924		19.5	0.3	36.6029		19.5	0.3	32.8922
19.8	0.3	37.7374		19.8	0.3	28.5924		19.8	0.3	36.6029		19.8	0.3	32.8922
20.1	0.3	37.7374		20.1	0.3	28.5924		20.1	0.3	36.6029		20.1	0.3	32.8922
20.4	0.3	37.7374		20.4	0.3	28.5924		20.4	0.3	36.6029		20.4	0.3	32.8922
20.7	0.3	37.7374		20.7	0.3	28.5924		20.7	0.3	36.6029		20.7	0.3	32.8922
21	0.3	37.7374		21	0.3	28.5924		21	0.3	36.6029		21	0.3	32.8922
21.3	0.3	37.7374		21.3	0.3	28.5924		21.3	0.3	36.6029		21.3	0.3	32.8922
21.6	0.3	37.7374		21.6	0.3	28.5924		21.6	0.3	36.6029		21.6	0.3	32.8922
21.9	0.3	37.7374		21.9	0.3	28.5924		21.9	0.3	36.6029		21.9	0.3	32.8922
22.2	0.3	37.7374		22.2	0.3	28.5924		22.2	0.3	36.6029		22.2	0.3	32.8922
22.5	0.3	37.7374		22.5	0.3	28.5924		22.5	0.3	36.6029		22.5	0.3	32.8922
22.8	0.3	37.7374		22.8	0.3	28.5924		22.8	0.3	36.6029		22.8	0.3	32.8922
23.1	0.3	37.7374		23.1	0.3	28.5924		23.1	0.3	36.6029		23.1	0.3	32.8922
23.4	0.3	37.7374		23.4	0.3	28.5924		23.4	0.3	36.6029		23.4	0.3	32.8922
23.7	0.3	37.7374		23.7	0.3	28.5924		23.7	0.3	36.6029		23.7	0.3	32.8922
24	0.3	37.7374		24	0.3	28.5924		24	0.3	36.6029		24	0.3	32.8922
24.3	0.3	37.7374		24.3	0.3	28.5924		24.3	0.3	36.6029		24.3	0.3	32.8922
24.6	0.3	37.7374		24.6	0.3	28.5924		24.6	0.3	36.6029		24.6	0.3	32.8922
24.9	0.3	37.7374		24.9	0.3	28.5924		24.9	0.3	36.6029		24.9	0.3	32.8922
25.2	0.3	37.7374		25.2	0.3	28.5924		25.2	0.3	36.6029		25.2	0.3	32.8922
25.5	0.3	37.7374		25.5	0.3	28.5924		25.5	0.3	36.6029		25.5	0.3	32.8922
25.8	0.3	37.7374		25.8	0.3	28.5924		25.8	0.3	36.6029		25.8	0.3	32.8922
26.1	0.3	37.7374		26.1	0.3	28.5924		26.1	0.3	36.6029		26.1	0.3	32.8922
26.4	0.3	37.7374		26.4	0.3	28.5924		26.4	0.3	36.6029		26.4	0.3	32.8922
26.7	0.3	37.7374		26.7	0.3	28.5924		26.7	0.3	36.6029		26.7	0.3	32.8922
27	0.3	37.7374		27	0.3	28.5924		27	0.3	36.6029		27	0.3	32.8922
27.3	0.3	37.7374		27.3	0.3	28.5924		27.3	0.3	36.6029		27.3	0.3	32.8922
27.6	0.3	37.7374		27.6	0.3	28.5924		27.6	0.3	36.6029		27.6	0.3	32.8922
27.9	0.3	37.7374		27.9	0.3	28.5924		27.9	0.3	36.6029		27.9	0.3	32.8922
28.2	0.3	37.7374		28.2	0.3	28.5924		28.2	0.3	36.6029		28.2	0.3	32.8922
28.5	0.3	37.7374		28.5	0.3	28.5924		28.5	0.3	36.6029		28.5	0.3	32.8922
28.8	0.3	37.7374		28.8	0.3	28.5924		28.8	0.3	36.6029		28.8	0.3	32.8922
29.1	0.3	37.7374		29.1	0.3	28.5924		29.1	0.3	36.6029		29.1	0.3	32.8922
29.4	0.3	37.7374		29.4	0.3	28.5924		29.4	0.3	36.6029		29.4	0.3	32.8922
29.7	0.3	37.7374		29.7	0.3	28.5924		29.7	0.3	36.6029		29.7	0.3	32.8922
30	0.3	37.7374		30	0.3	28.5924		30	0.3	36.6029		30	0.3	32.8922
		0				0				0				0
0	0.6	2.15986		0	0.6	10.4161		0	0.6	20.2416		0	0.6	13.2145
0.3	0.6	0		0.3	0.6	8.5501		0.3	0.6	19.3717		0.3	0.6	10.7509
0.6	0.6	0.745202		0.6	0.6	8.3368		0.6	0.6	19.8992		0.6	0.6	10.0304
0.9	0.6	4.00785		0.9	0.6	9.8275		0.9	0.6	21.6881		0.9	0.6	11.2274
1.2	0.6	8.8157		1.2	0.6	12.6552		1.2	0.6	24.3278		1.2	0.6	14.0469
1.5	0.6	14.0082		1.5	0.6	16.181		1.5	0.6	27.2849		1.5	0.6	17.842
1.8	0.6	18.6455		1.8	0.6	19.7273		1.8	0.6	30.0752		1.8	0.6	21.8546
2.1	0.6	22.2411		2.1	0.6	22.7826		2.1	0.6	32.3806		2.1	0.6	25.456
2.4	0.6	24.7553		2.4	0.6	25.0972		2.4	0.6	34.0803		2.4	0.6	28.2879
2.7	0.6	26.4231		2.7	0.6	26.6606		2.7	0.6	35.2105		2.7	0.6	30.2705
3	0.6	27.5501		3	0.6	27.6104		3	0.6	35.8927		3	0.6	31.5181
3.3	0.6	28.3791		3.3	0.6	28.1324		3.3	0.6	36.2682		3.3	0.6	32.2285
3.6	0.6	29.0552		3.6	0.6	28.3933		3.6	0.6	36.4571		3.6	0.6	32.5963
3.9	0.6	29.6766		3.9	0.6	28.5173		3.9	0.6	36.5546		3.9	0.6	32.7744
4.2	0.6	30.2534		4.2	0.6	28.5752		4.2	0.6	36.5862		4.2	0.6	32.8562
4.5	0.6	30.8526		4.5	0.6	28.5897		4.5	0.6	36.6002		4.5	0.6	32.8861
4.8	0.6	31.5348		4.8	0.6	28.5914		4.8	0.6	36.6026		4.8	0.6	32.8907
5.1	0.6	32.3184		5.1	0.6	28.592		5.1	0.6	36.6028		5.1	0.6	32.8917
5.4	0.6	33.1869		5.4	0.6	28.5922		5.4	0.6	36.6029		5.4	0.6	32.892
5.7	0.6	34.0905		5.7	0.6	28.5923		5.7	0.6	36.6029		5.7	0.6	32.8921
6	0.6	34.9628		6	0.6	28.5924		6	0.6	36.6029		6	0.6	32.8922
6.3	0.6	35.7397		6.3	0.6	28.5924		6.3	0.6	36.6029		6.3	0.6	32.8922
6.6	0.6	36.3788		6.6	0.6	28.5924		6.6	0.6	36.6029		6.6	0.6	32.8922
6.9	0.6	36.8662		6.9	0.6	28.5924		6.9	0.6	36.6029		6.9	0.6	32.8922
7.2	0.6	37.2111		7.2	0.6	28.5924		7.2	0.6	36.6029		7.2	0.6	32.8922
7.5	0.6	37.4381		7.5	0.6	28.5924		7.5	0.6	36.6029		7.5	0.6	32.8922
7.8	0.6	37.5772		7.8	0.6	28.5924		7.8	0.6	36.6029		7.8	0.6	32.8922
8.1	0.6	37.6569		8.1	0.6	28.5924		8.1	0.6	36.6029		8.1	0.6	32.8922
8.4	0.6	37.6993		8.4	0.6	28.5924		8.4	0.6	36.6029		8.4	0.6	32.8922
8.7	0.6	37.7206		8.7	0.6	28.5924		8.7	0.6	36.6029		8.7	0.6	32.8922
9	0.6	37.7303		9	0.6	28.5924		9	0.6	36.6029		9	0.6	32.8922
9.3	0.6	37.7345		9.3	0.6	28.5924		9.3	0.6	36.6029		9.3	0.6	32.8922
9.6	0.6	37.7361		9.6	0.6	28.5924		9.6	0.6	36.6029		9.6	0.6	32.8922
9.9	0.6	37.7368		9.9	0.6	28.5924		9.9	0.6	36.6029		9.9	0.6	32.8922
10.2	0.6	37.7371		10.2	0.6	28.5924		10.2	0.6	36.6029		10.2	0.6	32.8922
10.5	0.6	37.7372		10.5	0.6	28.5924		10.5	0.6	36.6029		10.5	0.6	32.8922
10.8	0.6	37.7373		10.8	0.6	28.5924		10.8	0.6	36.6029		10.8	0.6	32.8922
11.1	0.6	37.7373		11.1	0.6	28.5924		11.1	0.6	36.6029		11.1	0.6	32.8922
11.4	0.6	37.7374		11.4	0.6	28.5924		11.4	0.6	36.6029		11.4	0.6	32.8922
11.7	0.6	37.7374		11.7	0.6	28.5924		11.7	0.6	36.6029		11.7	0.6	32.8922
12	0.6	37.7374		12	0.6	28.5924		12	0.6	36.6029		12	0.6	32.8922
12.3	0.6	37.7374		12.3	0.6	28.5924		12.3	0.6	36.6029		12.3	0.6	32.8922
12.6	0.6	37.7374		12.6	0.6	28.5924		12.6	0.6	36.6029		12.6	0.6	32.8922
12.9	0.6	37.7374		12.9	0.6	28.5924		12.9	0.6	36.6029		12.9	0.6	32.8922
13.2	0.6	37.7374		13.2	0.6	28.5924		13.2	0.6	36.6029		13.2	0.6	32.8922
13.5	0.6	37.7374		13.5	0.6	28.5924		13.5	0.6	36.6029		13.5	0.6	32.8922
13.8	0.6	37.7374		13.8	0.6	28.5924		13.8	0.6	36.6029		13.8	0.6	32.8922
14.1	0.6	37.7374		14.1	0.6	28.5924		14.1	0.6	36.6029		14.1	0.6	32.8922
14.4	0.6	37.7374		14.4	0.6	28.5924		14.4	0.6	36.6029		14.4	0.6	32.8922
14.7	0.6	37.7374		14.7	0.6	28.5924		14.7	0.6	36.6029		14.7	0.6	32.8922
15	0.6	37.7374		15	0.6	28.5924		15	0.6	36.6029		15	0.6	32.8922
15.3	0.6	37.7374		15.3	0.6	28.5924		15.3	0.6	36.6029		15.3	0.6	32.8922
15.6	0.6	37.7374		15.6	0.6	28.5924		15.6	0.6	36.6029		15.6	0.6	32.8922
15.9	0.6	37.7374		15.9	0.6	28.5924		15.9	0.6	36.6029		15.9	0.6	32.8922
16.2	0.6	37.7374		16.2	0.6	28.5924		16.2	0.6	36.6029		16.2	0.6	32.8922
16.5	0.6	37.7374		16.5	0.6	28.5924		16.5	0.6	36.6029		16.5	0.6	32.8922
16.8	0.6	37.7374		16.8	0.6	28.5924		16.8	0.6	36.6029		16.8	0.6	32.8922
17.1	0.6	37.7374		17.1	0.6	28.5924		17.1	0.6	36.6029		17.1	0.6	32.8922
17.4	0.6	37.7374		17.4	0.6	28.5924		17.4	0.6	36.6029		17.4	0.6	32.8922
17.7	0.6	37.7374		17.7	0.6	28.5924		17.7	0.6	36.6029		17.7	0.6	32.8922
18	0.6	37.7374		18	0.6	28.5924		18	0.6	36.6029		18	0.6	32.8922
18.3	0.6	37.7374		18.3	0.6	28.5924		18.3	0.6	36.6029		18.3	0.6	32.8922
18.6	0.6	37.7374		18.6	0.6	28.5924		18.6	0.6	36.6029		18.6	0.6	32.8922
18.9	0.6	37.7374		18.9	0.6	28.5924		18.9	0.6	36.6029		18.9	0.6	32.8922
19.2	0.6	37.7374		19.2	0.6	28.5924		19.2	0.6	36.6029		19.2	0.6	32.8922
19.5	0.6	37.7374		19.5	0.6	28.5924		19.5	0.6	36.6029		19.5	0.6	32.8922
19.8	0.6	37.7374		19.8	0.6	28.5924		19.8	0.6	36.6029		19.8	0.6	32.8922
20.1	0.6	37.7374		20.1	0.6	28.5924		20.1	0.6	36.6029		20.1	0.6	32.8922
20.4	0.6	37.7374		20.4	0.6	28.5924		20.4	0.6	36.6029		20.4	0.6	32.8922
20.7	0.6	37.7374		20.7	0.6	28.5924		20.7	0.6	36.6029		20.7	0.6	32.8922
21	0.6	37.7374		21	0.6	28.5924		21	0.6	36.6029		21	0.6	32.8922
21.3	0.6	37.7374		21.3	0.6	28.5924		21.3	0.6	36.6029		21.3	0.6	32.8922
21.6	0.6	37.7374		21.6	0.6	28.5924		21.6	0.6	36.6029		21.6	0.6	32.8922
21.9	0.6	37.7374		21.9	0.6	28.5924		21.9	0.6	36.6029		21.9	0.6	32.8922
22.2	0.6	37.7374		22.2	0.6	28.5924		22.2	0.6	36.6029		22.2	0.6	32.8922
22.5	0.6	37.7374		22.5	0.6	28.5924		22.5	0.6	36.6029		22.5	0.6	32.8922
22.8	0.6	37.7374		22.8	0.6	28.5924		22.8	0.6	36.6029		22.8	0.6	32.8922
23.1	0.6	37.7374		23.1	0.6	28.5924		23.1	0.6	36.6029		23.1	0.6	32.8922
23.4	0.6	37.7374		23.4	0.6	28.5924		23.4	0.6	36.6029		23.4	0.6	32.8922
23.7	0.6	37.7374		23.7	0.6	28.5924		23.7	0.6	36.6029		23.7	0.6	32.8922
24	0.6	37.7374		24	0.6	28.5924		24	0.6	36.6029		24	0.6	32.8922
24.3	0.6	37.7374		24.3	0.6	28.5924		24.3	0.6	36.6029		24.3	0.6	32.8922
24.6	0.6	37.7374		24.6	0.6	28.5924		24.6	0.6	36.6029		24.6	0.6	32.8922
24.9	0.6	37.7374		24.9	0.6	28.5924		24.9	0.6	36.6029		24.9	0.6	32.8922
25.2	0.6	37.7374		25.2	0.6	28.5924		25.2	0.6	36.6029		25.2	0.6	32.8922
25.5	0.6	37.7374		25.5	0.6	28.5924		25.5	0.6	36.6029		25.5	0.6	32.8922
25.8	0.6	37.7374		25.8	0.6	28.5924		25.8	0.6	36.6029		25.8	0.6	32.8922
26.1	0.6	37.7374		26.1	0.6	28.5924		26.1	0.6	36.6029		26.1	0.6	32.8922
26.4	0.6	37.7374		26.4	0.6	28.5924		26.4	0.6	36.6029		26.4	0.6	32.8922
26.7	0.6	37.7374		26.7	0.6	28.5924		26.7	0.6	36.6029		26.7	0.6	32.8922
27	0.6	37.7374		27	0.6	28.5924		27	0.6	36.6029		27	0.6	32.8922
27.3	0.6	37.7374		27.3	0.6	28.5924		27.3	0.6	36.6029		27.3	0.6	32.8922
27.6	0.6	37.7374		27.6	0.6	28.5924		27.6	0.6	36.6029		27.6	0.6	32.8922
27.9	0.6	37.7374		27.9	0.6	28.5924		27.9	0.6	36.6029		27.9	0.6	32.8922
28.2	0.6	37.7374		28.2	0.6	28.5924		28.2	0.6	36.6029		28.2	0.6	32.8922
28.5	0.6	37.7374		28.5	0.6	28.5924		28.5	0.6	36.6029		28.5	0.6	32.8922
28.8	0.6	37.7374		28.8	0.6	28.5924		28.8	0.6	36.6029		28.8	0.6	32.8922
29.1	0.6	37.7374		29.1	0.6	28.5924		29.1	0.6	36.6029		29.1	0.6	32.8922
29.4	0.6	37.7374		29.4	0.6	28.5924		29.4	0.6	36.6029		29.4	0.6	32.8922
29.7	0.6	37.7374		29.7	0.6	28.5924		29.7	0.6	36.6029		29.7	0.6	32.8922
30	0.6	37.7374		30	0.6	28.5924		30	0.6	36.6029		30	0.6	32.8922
		0				0				0				0
0	0.9	4.40404		0	0.9	9.21939		0	0.9	22.1162		0	0.9	10.3638
0.3	0.9	2.12095		0.3	0.9	7.08551		0.3	0.9	21.1603		0.3	0.9	7.3471
0.6	0.9	2.54896		0.6	0.9	6.70649		0.6	0.9	21.432		0.6	0.9	6.30822
0.9	0.9	5.38474		0.9	0.9	8.17429		0.9	0.9	22.8584		0.9	0.9	7.49785
1.2	0.9	9.7603		1.2	0.9	11.1259		1.2	0.9	25.1123		1.2	0.9	10.6208
1.5	0.9	14.5997		1.5	0.9	14.8887		1.5	0.9	27.7339		1.5	0.9	14.9547
1.8	0.9	19.0034		1.8	0.9	18.7282		1.8	0.9	30.2801		1.8	0.9	19.6203
2.1	0.9	22.48		2.1	0.9	22.0749		2.1	0.9	32.4385		2.1	0.9	23.8668
2.4	0.9	24.9563		2.4	0.9	24.6367		2.4	0.9	34.0685		2.4	0.9	27.2475
2.7	0.9	26.6278		2.7	0.9	26.3847		2.7	0.9	35.1776		2.7	0.9	29.6425
3	0.9	27.7694		3	0.9	27.4575		3	0.9	35.8623		3	0.9	31.1678
3.3	0.9	28.607		3.3	0.9	28.0538		3.3	0.9	36.2473		3.3	0.9	32.0474
3.6	0.9	29.2803		3.6	0.9	28.3555		3.6	0.9	36.4451		3.6	0.9	32.5091
3.9	0.9	29.8856		3.9	0.9	28.4996		3.9	0.9	36.5466		3.9	0.9	32.7349
4.2	0.9	30.4438		4.2	0.9	28.5686		4.2	0.9	36.5827		4.2	0.9	32.8409
4.5	0.9	31.0181		4.5	0.9	28.5879		4.5	0.9	36.5991		4.5	0.9	32.8818
4.8	0.9	31.6719		4.8	0.9	28.5906		4.8	0.9	36.6024		4.8	0.9	32.8893
5.1	0.9	32.426		5.1	0.9	28.5916		5.1	0.9	36.6027		5.1	0.9	32.8912
5.4	0.9	33.2664		5.4	0.9	28.5921		5.4	0.9	36.6028		5.4	0.9	32.8918
5.7	0.9	34.1452		5.7	0.9	28.5923		5.7	0.9	36.6029		5.7	0.9	32.8921
6	0.9	34.9972		6	0.9	28.5924		6	0.9	36.6029		6	0.9	32.8921
6.3	0.9	35.759		6.3	0.9	28.5924		6.3	0.9	36.6029		6.3	0.9	32.8922
6.6	0.9	36.3879		6.6	0.9	28.5924		6.6	0.9	36.6029		6.6	0.9	32.8922
6.9	0.9	36.8691		6.9	0.9	28.5924		6.9	0.9	36.6029		6.9	0.9	32.8922
7.2	0.9	37.2107		7.2	0.9	28.5924		7.2	0.9	36.6029		7.2	0.9	32.8922
7.5	0.9	37.4362		7.5	0.9	28.5924		7.5	0.9	36.6029		7.5	0.9	32.8922
7.8	0.9	37.5749		7.8	0.9	28.5924		7.8	0.9	36.6029		7.8	0.9	32.8922
8.1	0.9	37.6545		8.1	0.9	28.5924		8.1	0.9	36.6029		8.1	0.9	32.8922
8.4	0.9	37.6971		8.4	0.9	28.5924		8.4	0.9	36.6029		8.4	0.9	32.8922
8.7	0.9	37.7187		8.7	0.9	28.5924		8.7	0.9	36.6029		8.7	0.9	32.8922
9	0.9	37.7287		9	0.9	28.5924		9	0.9	36.6029		9	0.9	32.8922
9.3	0.9	37.7332		9.3	0.9	28.5924		9.3	0.9	36.6029		9.3	0.9	32.8922
9.6	0.9	37.7352		9.6	0.9	28.5924		9.6	0.9	36.6029		9.6	0.9	32.8922
9.9	0.9	37.7361		9.9	0.9	28.5924		9.9	0.9	36.6029		9.9	0.9	32.8922
10.2	0.9	37.7366		10.2	0.9	28.5924		10.2	0.9	36.6029		10.2	0.9	32.8922
10.5	0.9	37.7369		10.5	0.9	28.5924		10.5	0.9	36.6029		10.5	0.9	32.8922
10.8	0.9	37.7371		10.8	0.9	28.5924		10.8	0.9	36.6029		10.8	0.9	32.8922
11.1	0.9	37.7372		11.1	0.9	28.5924		11.1	0.9	36.6029		11.1	0.9	32.8922
11.4	0.9	37.7373		11.4	0.9	28.5924		11.4	0.9	36.6029		11.4	0.9	32.8922
11.7	0.9	37.7374		11.7	0.9	28.5924		11.7	0.9	36.6029		11.7	0.9	32.8922
12	0.9	37.7374		12	0.9	28.5924		12	0.9	36.6029		12	0.9	32.8922
12.3	0.9	37.7374		12.3	0.9	28.5924		12.3	0.9	36.6029		12.3	0.9	32.8922
12.6	0.9	37.7374		12.6	0.9	28.5924		12.6	0.9	36.6029		12.6	0.9	32.8922
12.9	0.9	37.7374		12.9	0.9	28.5924		12.9	0.9	36.6029		12.9	0.9	32.8922
13.2	0.9	37.7374		13.2	0.9	28.5924		13.2	0.9	36.6029		13.2	0.9	32.8922
13.5	0.9	37.7374		13.5	0.9	28.5924		13.5	0.9	36.6029		13.5	0.9	32.8922
13.8	0.9	37.7374		13.8	0.9	28.5924		13.8	0.9	36.6029		13.8	0.9	32.8922
14.1	0.9	37.7374		14.1	0.9	28.5924		14.1	0.9	36.6029		14.1	0.9	32.8922
14.4	0.9	37.7374		14.4	0.9	28.5924		14.4	0.9	36.6029		14.4	0.9	32.8922
14.7	0.9	37.7374		14.7	0.9	28.5924		14.7	0.9	36.6029		14.7	0.9	32.8922
15	0.9	37.7374		15	0.9	28.5924		15	0.9	36.6029		15	0.9	32.8922
15.3	0.9	37.7374		15.3	0.9	28.5924		15.3	0.9	36.6029		15.3	0.9	32.8922
15.6	0.9	37.7374		15.6	0.9	28.5924		15.6	0.9	36.6029		15.6	0.9	32.8922
15.9	0.9	37.7374		15.9	0.9	28.5924		15.9	0.9	36.6029		15.9	0.9	32.8922
16.2	0.9	37.7374		16.2	0.9	28.5924		16.2	0.9	36.6029		16.2	0.9	32.8922
16.5	0.9	37.7374		16.5	0.9	28.5924		16.5	0.9	36.6029		16.5	0.9	32.8922
16.8	0.9	37.7374		16.8	0.9	28.5924		16.8	0.9	36.6029		16.8	0.9	32.8922
17.1	0.9	37.7374		17.1	0.9	28.5924		17.1	0.9	36.6029		17.1	0.9	32.8922
17.4	0.9	37.7374		17.4	0.9	28.5924		17.4	0.9	36.6029		17.4	0.9	32.8922
17.7	0.9	37.7374		17.7	0.9	28.5924		17.7	0.9	36.6029		17.7	0.9	32.8922
18	0.9	37.7374		18	0.9	28.5924		18	0.9	36.6029		18	0.9	32.8922
18.3	0.9	37.7374		18.3	0.9	28.5924		18.3	0.9	36.6029		18.3	0.9	32.8922
18.6	0.9	37.7374		18.6	0.9	28.5924		18.6	0.9	36.6029		18.6	0.9	32.8922
18.9	0.9	37.7374		18.9	0.9	28.5924		18.9	0.9	36.6029		18.9	0.9	32.8922
19.2	0.9	37.7374		19.2	0.9	28.5924		19.2	0.9	36.6029		19.2	0.9	32.8922
19.5	0.9	37.7374		19.5	0.9	28.5924		19.5	0.9	36.6029		19.5	0.9	32.8922
19.8	0.9	37.7374		19.8	0.9	28.5924		19.8	0.9	36.6029		19.8	0.9	32.8922
20.1	0.9	37.7374		20.1	0.9	28.5924		20.1	0.9	36.6029		20.1	0.9	32.8922
20.4	0.9	37.7374		20.4	0.9	28.5924		20.4	0.9	36.6029		20.4	0.9	32.8922
20.7	0.9	37.7374		20.7	0.9	28.5924		20.7	0.9	36.6029		20.7	0.9	32.8922
21	0.9	37.7374		21	0.9	28.5924		21	0.9	36.6029		21	0.9	32.8922
21.3	0.9	37.7374		21.3	0.9	28.5924		21.3	0.9	36.6029		21.3	0.9	32.8922
21.6	0.9	37.7374		21.6	0.9	28.5924		21.6	0.9	36.6029		21.6	0.9	32.8922
21.9	0.9	37.7374		21.9	0.9	28.5924		21.9	0.9	36.6029		21.9	0.9	32.8922
22.2	0.9	37.7374		22.2	0.9	28.5924		22.2	0.9	36.6029		22.2	0.9	32.8922
22.5	0.9	37.7374		22.5	0.9	28.5924		22.5	0.9	36.6029		22.5	0.9	32.8922
22.8	0.9	37.7374		22.8	0.9	28.5924		22.8	0.9	36.6029		22.8	0.9	32.8922
23.1	0.9	37.7374		23.1	0.9	28.5924		23.1	0.9	36.6029		23.1	0.9	32.8922
23.4	0.9	37.7374		23.4	0.9	28.5924		23.4	0.9	36.6029		23.4	0.9	32.8922
23.7	0.9	37.7374		23.7	0.9	28.5924		23.7	0.9	36.6029		23.7	0.9	32.8922
24	0.9	37.7374		24	0.9	28.5924		24	0.9	36.6029		24	0.9	32.8922
24.3	0.9	37.7374		24.3	0.9	28.5924		24.3	0.9	36.6029		24.3	0.9	32.8922
24.6	0.9	37.7374		24.6	0.9	28.5924		24.6	0.9	36.6029		24.6	0.9	32.8922
24.9	0.9	37.7374		24.9	0.9	28.5924		24.9	0.9	36.6029		24.9	0.9	32.8922
25.2	0.9	37.7374		25.2	0.9	28.5924		25.2	0.9	36.6029		25.2	0.9	32.8922
25.5	0.9	37.7374		25.5	0.9	28.5924		25.5	0.9	36.6029		25.5	0.9	32.8922
25.8	0.9	37.7374		25.8	0.9	28.5924		25.8	0.9	36.6029		25.8	0.9	32.8922
26.1	0.9	37.7374		26.1	0.9	28.5924		26.1	0.9	36.6029		26.1	0.9	32.8922
26.4	0.9	37.7374		26.4	0.9	28.5924		26.4	0.9	36.6029		26.4	0.9	32.8922
26.7	0.9	37.7374		26.7	0.9	28.5924		26.7	0.9	36.6029		26.7	0.9	32.8922
27	0.9	37.7374		27	0.9	28.5924		27	0.9	36.6029		27	0.9	32.8922
27.3	0.9	37.7374		27.3	0.9	28.5924		27.3	0.9	36.6029		27.3	0.9	32.8922
27.6	0.9	37.7374		27.6	0.9	28.5924		27.6	0.9	36.6029		27.6	0.9	32.8922
27.9	0.9	37.7374		27.9	0.9	28.5924		27.9	0.9	36.6029		27.9	0.9	32.8922
28.2	0.9	37.7374		28.2	0.9	28.5924		28.2	0.9	36.6029		28.2	0.9	32.8922
28.5	0.9	37.7374		28.5	0.9	28.5924		28.5	0.9	36.6029		28.5	0.9	32.8922
28.8	0.9	37.7374		28.8	0.9	28.5924		28.8	0.9	36.6029		28.8	0.9	32.8922
29.1	0.9	37.7374		29.1	0.9	28.5924		29.1	0.9	36.6029		29.1	0.9	32.8922
29.4	0.9	37.7374		29.4	0.9	28.5924		29.4	0.9	36.6029		29.4	0.9	32.8922
29.7	0.9	37.7374		29.7	0.9	28.5924		29.7	0.9	36.6029		29.7	0.9	32.8922
30	0.9	37.7374		30	0.9	28.5924		30	0.9	36.6029		30	0.9	32.8922
		0				0				0				0
0	1.2	8.07739		0	1.2	8.98541		0	1.2	24.4399		0	1.2	8.64503
0.3	1.2	5.73861		0.3	1.2	6.66188		0.3	1.2	23.4256		0.3	1.2	5.17685
0.6	1.2	5.79732		0.6	1.2	6.10454		0.6	1.2	23.4293		0.6	1.2	3.81248
0.9	1.2	8.0568		0.9	1.2	7.44873		0.9	1.2	24.4439		0.9	1.2	4.87892
1.2	1.2	11.7993		1.2	1.2	10.36		1.2	1.2	26.2373		1.2	1.2	8.10872
1.5	1.2	16.0843		1.5	1.2	14.1686		1.5	1.2	28.4388		1.5	1.2	12.7483
1.8	1.2	20.0904		1.8	1.2	18.119		1.8	1.2	30.6613		1.8	1.2	17.8427
2.1	1.2	23.3369		2.1	1.2	21.6075		2.1	1.2	32.6072		2.1	1.2	22.5505
2.4	1.2	25.7139		2.4	1.2	24.3096		2.4	1.2	34.1202		2.4	1.2	26.3496
2.7	1.2	27.3626		2.7	1.2	26.1745		2.7	1.2	35.1778		2.7	1.2	29.0767
3	1.2	28.5118		3	1.2	27.3327		3	1.2	35.8473		3	1.2	30.8374
3.3	1.2	29.3593		3.3	1.2	27.9849		3.3	1.2	36.2328		3.3	1.2	31.8678
3.6	1.2	30.0328		3.6	1.2	28.3199		3.6	1.2	36.4353		3.6	1.2	32.4178
3.9	1.2	30.6209		3.9	1.2	28.4814		3.9	1.2	36.539		3.9	1.2	32.6907
4.2	1.2	31.1532		4.2	1.2	28.5606		4.2	1.2	36.579		4.2	1.2	32.8217
4.5	1.2	31.6848		4.5	1.2	28.5853		4.5	1.2	36.5978		4.5	1.2	32.8751
4.8	1.2	32.2775		4.8	1.2	28.5895		4.8	1.2	36.602		4.8	1.2	32.8869
5.1	1.2	32.9541		5.1	1.2	28.5912		5.1	1.2	36.6026		5.1	1.2	32.8903
5.4	1.2	33.7061		5.4	1.2	28.5919		5.4	1.2	36.6027		5.4	1.2	32.8915
5.7	1.2	34.4928		5.7	1.2	28.5922		5.7	1.2	36.6028		5.7	1.2	32.892
6	1.2	35.257		6	1.2	28.5924		6	1.2	36.6028		6	1.2	32.8921
6.3	1.2	35.9418		6.3	1.2	28.5924		6.3	1.2	36.6029		6.3	1.2	32.8922
6.6	1.2	36.5087		6.6	1.2	28.5924		6.6	1.2	36.6029		6.6	1.2	32.8922
6.9	1.2	36.9435		6.9	1.2	28.5924		6.9	1.2	36.6029		6.9	1.2	32.8922
7.2	1.2	37.253		7.2	1.2	28.5924		7.2	1.2	36.6029		7.2	1.2	32.8922
7.5	1.2	37.4577		7.5	1.2	28.5924		7.5	1.2	36.6029		7.5	1.2	32.8922
7.8	1.2	37.5838		7.8	1.2	28.5924		7.8	1.2	36.6029		7.8	1.2	32.8922
8.1	1.2	37.6564		8.1	1.2	28.5924		8.1	1.2	36.6029		8.1	1.2	32.8922
8.4	1.2	37.6955		8.4	1.2	28.5924		8.4	1.2	36.6029		8.4	1.2	32.8922
8.7	1.2	37.7156		8.7	1.2	28.5924		8.7	1.2	36.6029		8.7	1.2	32.8922
9	1.2	37.7253		9	1.2	28.5924		9	1.2	36.6029		9	1.2	32.8922
9.3	1.2	37.7302		9.3	1.2	28.5924		9.3	1.2	36.6029		9.3	1.2	32.8922
9.6	1.2	37.7327		9.6	1.2	28.5924		9.6	1.2	36.6029		9.6	1.2	32.8922
9.9	1.2	37.7343		9.9	1.2	28.5924		9.9	1.2	36.6029		9.9	1.2	32.8922
10.2	1.2	37.7353		10.2	1.2	28.5924		10.2	1.2	36.6029		10.2	1.2	32.8922
10.5	1.2	37.7361		10.5	1.2	28.5924		10.5	1.2	36.6029		10.5	1.2	32.8922
10.8	1.2	37.7366		10.8	1.2	28.5924		10.8	1.2	36.6029		10.8	1.2	32.8922
11.1	1.2	37.737		11.1	1.2	28.5924		11.1	1.2	36.6029		11.1	1.2	32.8922
11.4	1.2	37.7372		11.4	1.2	28.5924		11.4	1.2	36.6029		11.4	1.2	32.8922
11.7	1.2	37.7373		11.7	1.2	28.5924		11.7	1.2	36.6029		11.7	1.2	32.8922
12	1.2	37.7374		12	1.2	28.5924		12	1.2	36.6029		12	1.2	32.8922
12.3	1.2	37.7374		12.3	1.2	28.5924		12.3	1.2	36.6029		12.3	1.2	32.8922
12.6	1.2	37.7374		12.6	1.2	28.5924		12.6	1.2	36.6029		12.6	1.2	32.8922
12.9	1.2	37.7374		12.9	1.2	28.5924		12.9	1.2	36.6029		12.9	1.2	32.8922
13.2	1.2	37.7374		13.2	1.2	28.5924		13.2	1.2	36.6029		13.2	1.2	32.8922
13.5	1.2	37.7374		13.5	1.2	28.5924		13.5	1.2	36.6029		13.5	1.2	32.8922
13.8	1.2	37.7374		13.8	1.2	28.5924		13.8	1.2	36.6029		13.8	1.2	32.8922
14.1	1.2	37.7374		14.1	1.2	28.5924		14.1	1.2	36.6029		14.1	1.2	32.8922
14.4	1.2	37.7374		14.4	1.2	28.5924		14.4	1.2	36.6029		14.4	1.2	32.8922
14.7	1.2	37.7374		14.7	1.2	28.5924		14.7	1.2	36.6029		14.7	1.2	32.8922
15	1.2	37.7374		15	1.2	28.5924		15	1.2	36.6029		15	1.2	32.8922
15.3	1.2	37.7374		15.3	1.2	28.5924		15.3	1.2	36.6029		15.3	1.2	32.8922
15.6	1.2	37.7374		15.6	1.2	28.5924		15.6	1.2	36.6029		15.6	1.2	32.8922
15.9	1.2	37.7374		15.9	1.2	28.5924		15.9	1.2	36.6029		15.9	1.2	32.8922
16.2	1.2	37.7374		16.2	1.2	28.5924		16.2	1.2	36.6029		16.2	1.2	32.8922
16.5	1.2	37.7374		16.5	1.2	28.5924		16.5	1.2	36.6029		16.5	1.2	32.8922
16.8	1.2	37.7374		16.8	1.2	28.5924		16.8	1.2	36.6029		16.8	1.2	32.8922
17.1	1.2	37.7374		17.1	1.2	28.5924		17.1	1.2	36.6029		17.1	1.2	32.8922
17.4	1.2	37.7374		17.4	1.2	28.5924		17.4	1.2	36.6029		17.4	1.2	32.8922
17.7	1.2	37.7374		17.7	1.2	28.5924		17.7	1.2	36.6029		17.7	1.2	32.8922
18	1.2	37.7374		18	1.2	28.5924		18	1.2	36.6029		18	1.2	32.8922
18.3	1.2	37.7374		18.3	1.2	28.5924		18.3	1.2	36.6029		18.3	1.2	32.8922
18.6	1.2	37.7374		18.6	1.2	28.5924		18.6	1.2	36.6029		18.6	1.2	32.8922
18.9	1.2	37.7374		18.9	1.2	28.5924		18.9	1.2	36.6029		18.9	1.2	32.8922
19.2	1.2	37.7374		19.2	1.2	28.5924		19.2	1.2	36.6029		19.2	1.2	32.8922
19.5	1.2	37.7374		19.5	1.2	28.5924		19.5	1.2	36.6029		19.5	1.2	32.8922
19.8	1.2	37.7374		19.8	1.2	28.5924		19.8	1.2	36.6029		19.8	1.2	32.8922
20.1	1.2	37.7374		20.1	1.2	28.5924		20.1	1.2	36.6029		20.1	1.2	32.8922
20.4	1.2	37.7374		20.4	1.2	28.5924		20.4	1.2	36.6029		20.4	1.2	32.8922
20.7	1.2	37.7374		20.7	1.2	28.5924		20.7	1.2	36.6029		20.7	1.2	32.8922
21	1.2	37.7374		21	1.2	28.5924		21	1.2	36.6029		21	1.2	32.8922
21.3	1.2	37.7374		21.3	1.2	28.5924		21.3	1.2	36.6029		21.3	1.2	32.8922
21.6	1.2	37.7374		21.6	1.2	28.5924		21.6	1.2	36.6029		21.6	1.2	32.8922
21.9	1.2	37.7374		21.9	1.2	28.5924		21.9	1.2	36.6029		21.9	1.2	32.8922
22.2	1.2	37.7374		22.2	1.2	28.5924		22.2	1.2	36.6029		22.2	1.2	32.8922
22.5	1.2	37.7374		22.5	1.2	28.5924		22.5	1.2	36.6029		22.5	1.2	32.8922
22.8	1.2	37.7374		22.8	1.2	28.5924		22.8	1.2	36.6029		22.8	1.2	32.8922
23.1	1.2	37.7374		23.1	1.2	28.5924		23.1	1.2	36.6029		23.1	1.2	32.8922
23.4	1.2	37.7374		23.4	1.2	28.5924		23.4	1.2	36.6029		23.4	1.2	32.8922
23.7	1.2	37.7374		23.7	1.2	28.5924		23.7	1.2	36.6029		23.7	1.2	32.8922
24	1.2	37.7374		24	1.2	28.5924		24	1.2	36.6029		24	1.2	32.8922
24.3	1.2	37.7374		24.3	1.2	28.5924		24.3	1.2	36.6029		24.3	1.2	32.8922
24.6	1.2	37.7374		24.6	1.2	28.5924		24.6	1.2	36.6029		24.6	1.2	32.8922
24.9	1.2	37.7374		24.9	1.2	28.5924		24.9	1.2	36.6029		24.9	1.2	32.8922
25.2	1.2	37.7374		25.2	1.2	28.5924		25.2	1.2	36.6029		25.2	1.2	32.8922
25.5	1.2	37.7374		25.5	1.2	28.5924		25.5	1.2	36.6029		25.5	1.2	32.8922
25.8	1.2	37.7374		25.8	1.2	28.5924		25.8	1.2	36.6029		25.8	1.2	32.8922
26.1	1.2	37.7374		26.1	1.2	28.5924		26.1	1.2	36.6029		26.1	1.2	32.8922
26.4	1.2	37.7374		26.4	1.2	28.5924		26.4	1.2	36.6029		26.4	1.2	32.8922
26.7	1.2	37.7374		26.7	1.2	28.5924		26.7	1.2	36.6029		26.7	1.2	32.8922
27	1.2	37.7374		27	1.2	28.5924		27	1.2	36.6029		27	1.2	32.8922
27.3	1.2	37.7374		27.3	1.2	28.5924		27.3	1.2	36.6029		27.3	1.2	32.8922
27.6	1.2	37.7374		27.6	1.2	28.5924		27.6	1.2	36.6029		27.6	1.2	32.8922
27.9	1.2	37.7374		27.9	1.2	28.5924		27.9	1.2	36.6029		27.9	1.2	32.8922
28.2	1.2	37.7374		28.2	1.2	28.5924		28.2	1.2	36.6029		28.2	1.2	32.8922
28.5	1.2	37.7374		28.5	1.2	28.5924		28.5	1.2	36.6029		28.5	1.2	32.8922
28.8	1.2	37.7374		28.8	1.2	28.5924		28.8	1.2	36.6029		28.8	1.2	32.8922
29.1	1.2	37.7374		29.1	1.2	28.5924		29.1	1.2	36.6029		29.1	1.2	32.8922
29.4	1.2	37.7374		29.4	1.2	28.5924		29.4	1.2	36.6029		29.4	1.2	32.8922
29.7	1.2	37.7374		29.7	1.2	28.5924		29.7	1.2	36.6029		29.7	1.2	32.8922
30	1.2	37.7374		30	1.2	28.5924		30	1.2	36.6029		30	1.2	32.8922
		0				0				0				0
0	1.5	12.2666		0	1.5	9.59731		0	1.5	26.6616		0	1.5	8.25996
0.3	1.5	9.91119		0.3	1.5	7.16983		0.3	1.5	25.5963		0.3	1.5	4.49755
0.6	1.5	9.59398		0.6	1.5	6.43971		0.6	1.5	25.3471		0.6	1.5	2.83874
0.9	1.5	11.2304		0.9	1.5	7.58356		0.9	1.5	25.9685		0.9	1.5	3.67702
1.2	1.5	14.2692		1.2	1.5	10.3142		1.2	1.5	27.3194		1.2	1.5	6.7977
1.5	1.5	17.926		1.5	1.5	13.9972		1.5	1.5	29.1152		1.5	1.5	11.4661
1.8	1.5	21.474		1.8	1.5	17.8893		1.8	1.5	31.0238		1.8	1.5	16.7079
2.1	1.5	24.4519		2.1	1.5	21.3774		2.1	1.5	32.7635		2.1	1.5	21.6353
2.4	1.5	26.7126		2.4	1.5	24.1154		2.4	1.5	34.1633		2.4	1.5	25.6731
2.7	1.5	28.3387		2.7	1.5	26.0302		2.7	1.5	35.1718		2.7	1.5	28.6158
3	1.5	29.5068		3	1.5	27.236		3	1.5	35.8279		3	1.5	30.5466
3.3	1.5	30.3815		3.3	1.5	27.9254		3.3	1.5	36.2152		3.3	1.5	31.6969
3.6	1.5	31.0741		3.6	1.5	28.286		3.6	1.5	36.4236		3.6	1.5	32.3239
3.9	1.5	31.6621		3.9	1.5	28.4625		3.9	1.5	36.5302		3.9	1.5	32.6413
4.2	1.5	32.1794		4.2	1.5	28.5507		4.2	1.5	36.5745		4.2	1.5	32.7977
4.5	1.5	32.6701		4.5	1.5	28.5816		4.5	1.5	36.5958		4.5	1.5	32.8651
4.8	1.5	33.1907		4.8	1.5	28.5879		4.8	1.5	36.6013		4.8	1.5	32.8829
5.1	1.5	33.7655		5.1	1.5	28.5905		5.1	1.5	36.6022		5.1	1.5	32.8887
5.4	1.5	34.3936		5.4	1.5	28.5917		5.4	1.5	36.6024		5.4	1.5	32.8909
5.7	1.5	35.0453		5.7	1.5	28.5922		5.7	1.5	36.6026		5.7	1.5	32.8918
6	1.5	35.6766		6	1.5	28.5923		6	1.5	36.6027		6	1.5	32.8921
6.3	1.5	36.242		6.3	1.5	28.5924		6.3	1.5	36.6028		6.3	1.5	32.8921
6.6	1.5	36.7103		6.6	1.5	28.5924		6.6	1.5	36.6028		6.6	1.5	32.8922
6.9	1.5	37.0698		6.9	1.5	28.5924		6.9	1.5	36.6028		6.9	1.5	32.8922
7.2	1.5	37.3258		7.2	1.5	28.5924		7.2	1.5	36.6029		7.2	1.5	32.8922
7.5	1.5	37.495		7.5	1.5	28.5924		7.5	1.5	36.6029		7.5	1.5	32.8922
7.8	1.5	37.5993		7.8	1.5	28.5924		7.8	1.5	36.6029		7.8	1.5	32.8922
8.1	1.5	37.6593		8.1	1.5	28.5924		8.1	1.5	36.6029		8.1	1.5	32.8922
8.4	1.5	37.692		8.4	1.5	28.5924		8.4	1.5	36.6029		8.4	1.5	32.8922
8.7	1.5	37.7092		8.7	1.5	28.5924		8.7	1.5	36.6029		8.7	1.5	32.8922
9	1.5	37.7184		9	1.5	28.5924		9	1.5	36.6029		9	1.5	32.8922
9.3	1.5	37.7238		9.3	1.5	28.5924		9.3	1.5	36.6029		9.3	1.5	32.8922
9.6	1.5	37.7275		9.6	1.5	28.5924		9.6	1.5	36.6029		9.6	1.5	32.8922
9.9	1.5	37.7304		9.9	1.5	28.5924		9.9	1.5	36.6029		9.9	1.5	32.8922
10.2	1.5	37.7326		10.2	1.5	28.5924		10.2	1.5	36.6029		10.2	1.5	32.8922
10.5	1.5	37.7343		10.5	1.5	28.5924		10.5	1.5	36.6029		10.5	1.5	32.8922
10.8	1.5	37.7355		10.8	1.5	28.5924		10.8	1.5	36.6029		10.8	1.5	32.8922
11.1	1.5	37.7364		11.1	1.5	28.5924		11.1	1.5	36.6029		11.1	1.5	32.8922
11.4	1.5	37.7369		11.4	1.5	28.5924		11.4	1.5	36.6029		11.4	1.5	32.8922
11.7	1.5	37.7371		11.7	1.5	28.5924		11.7	1.5	36.6029		11.7	1.5	32.8922
12	1.5	37.7373		12	1.5	28.5924		12	1.5	36.6029		12	1.5	32.8922
12.3	1.5	37.7373		12.3	1.5	28.5924		12.3	1.5	36.6029		12.3	1.5	32.8922
12.6	1.5	37.7374		12.6	1.5	28.5924		12.6	1.5	36.6029		12.6	1.5	32.8922
12.9	1.5	37.7374		12.9	1.5	28.5924		12.9	1.5	36.6029		12.9	1.5	32.8922
13.2	1.5	37.7374		13.2	1.5	28.5924		13.2	1.5	36.6029		13.2	1.5	32.8922
13.5	1.5	37.7374		13.5	1.5	28.5924		13.5	1.5	36.6029		13.5	1.5	32.8922
13.8	1.5	37.7374		13.8	1.5	28.5924		13.8	1.5	36.6029		13.8	1.5	32.8922
14.1	1.5	37.7374		14.1	1.5	28.5924		14.1	1.5	36.6029		14.1	1.5	32.8922
14.4	1.5	37.7374		14.4	1.5	28.5924		14.4	1.5	36.6029		14.4	1.5	32.8922
14.7	1.5	37.7374		14.7	1.5	28.5924		14.7	1.5	36.6029		14.7	1.5	32.8922
15	1.5	37.7374		15	1.5	28.5924		15	1.5	36.6029		15	1.5	32.8922
15.3	1.5	37.7374		15.3	1.5	28.5924		15.3	1.5	36.6029		15.3	1.5	32.8922
15.6	1.5	37.7374		15.6	1.5	28.5924		15.6	1.5	36.6029		15.6	1.5	32.8922
15.9	1.5	37.7374		15.9	1.5	28.5924		15.9	1.5	36.6029		15.9	1.5	32.8922
16.2	1.5	37.7374		16.2	1.5	28.5924		16.2	1.5	36.6029		16.2	1.5	32.8922
16.5	1.5	37.7374		16.5	1.5	28.5924		16.5	1.5	36.6029		16.5	1.5	32.8922
16.8	1.5	37.7374		16.8	1.5	28.5924		16.8	1.5	36.6029		16.8	1.5	32.8922
17.1	1.5	37.7374		17.1	1.5	28.5924		17.1	1.5	36.6029		17.1	1.5	32.8922
17.4	1.5	37.7374		17.4	1.5	28.5924		17.4	1.5	36.6029		17.4	1.5	32.8922
17.7	1.5	37.7374		17.7	1.5	28.5924		17.7	1.5	36.6029		17.7	1.5	32.8922
18	1.5	37.7374		18	1.5	28.5924		18	1.5	36.6029		18	1.5	32.8922
18.3	1.5	37.7374		18.3	1.5	28.5924		18.3	1.5	36.6029		18.3	1.5	32.8922
18.6	1.5	37.7374		18.6	1.5	28.5924		18.6	1.5	36.6029		18.6	1.5	32.8922
18.9	1.5	37.7374		18.9	1.5	28.5924		18.9	1.5	36.6029		18.9	1.5	32.8922
19.2	1.5	37.7374		19.2	1.5	28.5924		19.2	1.5	36.6029		19.2	1.5	32.8922
19.5	1.5	37.7374		19.5	1.5	28.5924		19.5	1.5	36.6029		19.5	1.5	32.8922
19.8	1.5	37.7374		19.8	1.5	28.5924		19.8	1.5	36.6029		19.8	1.5	32.8922
20.1	1.5	37.7374		20.1	1.5	28.5924		20.1	1.5	36.6029		20.1	1.5	32.8922
20.4	1.5	37.7374		20.4	1.5	28.5924		20.4	1.5	36.6029		20.4	1.5	32.8922
20.7	1.5	37.7374		20.7	1.5	28.5924		20.7	1.5	36.6029		20.7	1.5	32.8922
21	1.5	37.7374		21	1.5	28.5924		21	1.5	36.6029		21	1.5	32.8922
21.3	1.5	37.7374		21.3	1.5	28.5924		21.3	1.5	36.6029		21.3	1.5	32.8922
21.6	1.5	37.7374		21.6	1.5	28.5924		21.6	1.5	36.6029		21.6	1.5	32.8922
21.9	1.5	37.7374		21.9	1.5	28.5924		21.9	1.5	36.6029		21.9	1.5	32.8922
22.2	1.5	37.7374		22.2	1.5	28.5924		22.2	1.5	36.6029		22.2	1.5	32.8922
22.5	1.5	37.7374		22.5	1.5	28.5924		22.5	1.5	36.6029		22.5	1.5	32.8922
22.8	1.5	37.7374		22.8	1.5	28.5924		22.8	1.5	36.6029		22.8	1.5	32.8922
23.1	1.5	37.7374		23.1	1.5	28.5924		23.1	1.5	36.6029		23.1	1.5	32.8922
23.4	1.5	37.7374		23.4	1.5	28.5924		23.4	1.5	36.6029		23.4	1.5	32.8922
23.7	1.5	37.7374		23.7	1.5	28.5924		23.7	1.5	36.6029		23.7	1.5	32.8922
24	1.5	37.7374		24	1.5	28.5924		24	1.5	36.6029		24	1.5	32.8922
24.3	1.5	37.7374		24.3	1.5	28.5924		24.3	1.5	36.6029		24.3	1.5	32.8922
24.6	1.5	37.7374		24.6	1.5	28.5924		24.6	1.5	36.6029		24.6	1.5	32.8922
24.9	1.5	37.7374		24.9	1.5	28.5924		24.9	1.5	36.6029		24.9	1.5	32.8922
25.2	1.5	37.7374		25.2	1.5	28.5924		25.2	1.5	36.6029		25.2	1.5	32.8922
25.5	1.5	37.7374		25.5	1.5	28.5924		25.5	1.5	36.6029		25.5	1.5	32.8922
25.8	1.5	37.7374		25.8	1.5	28.5924		25.8	1.5	36.6029		25.8	1.5	32.8922
26.1	1.5	37.7374		26.1	1.5	28.5924		26.1	1.5	36.6029		26.1	1.5	32.8922
26.4	1.5	37.7374		26.4	1.5	28.5924		26.4	1.5	36.6029		26.4	1.5	32.8922
26.7	1.5	37.7374		26.7	1.5	28.5924		26.7	1.5	36.6029		26.7	1.5	32.8922
27	1.5	37.7374		27	1.5	28.5924		27	1.5	36.6029		27	1.5	32.8922
27.3	1.5	37.7374		27.3	1.5	28.5924		27.3	1.5	36.6029		27.3	1.5	32.8922
27.6	1.5	37.7374		27.6	1.5	28.5924		27.6	1.5	36.6029		27.6	1.5	32.8922
27.9	1.5	37.7374		27.9	1.5	28.5924		27.9	1.5	36.6029		27.9	1.5	32.8922
28.2	1.5	37.7374		28.2	1.5	28.5924		28.2	1.5	36.6029		28.2	1.5	32.8922
28.5	1.5	37.7374		28.5	1.5	28.5924		28.5	1.5	36.6029		28.5	1.5	32.8922
28.8	1.5	37.7374		28.8	1.5	28.5924		28.8	1.5	36.6029		28.8	1.5	32.8922
29.1	1.5	37.7374		29.1	1.5	28.5924		29.1	1.5	36.6029		29.1	1.5	32.8922
29.4	1.5	37.7374		29.4	1.5	28.5924		29.4	1.5	36.6029		29.4	1.5	32.8922
29.7	1.5	37.7374		29.7	1.5	28.5924		29.7	1.5	36.6029		29.7	1.5	32.8922
30	1.5	37.7374		30	1.5	28.5924		30	1.5	36.6029		30	1.5	32.8922
		0				0				0				0
0	1.8	16.2205		0	1.8	10.811		0	1.8	28.3486		0	1.8	9.15138
0.3	1.8	13.8634		0.3	1.8	8.35587		0.3	1.8	27.2101		0.3	1.8	5.27428
0.6	1.8	13.2003		0.6	1.8	7.4714		0.6	1.8	26.7299		0.6	1.8	3.38089
0.9	1.8	14.2497		0.9	1.8	8.37002		0.9	1.8	27.0182		0.9	1.8	3.91393
1.2	1.8	16.6179		1.2	1.8	10.8229		1.2	1.8	28.0111		1.2	1.8	6.72938
1.5	1.8	19.671		1.5	1.8	14.2538		1.5	1.8	29.4934		1.5	1.8	11.1579
1.8	1.8	22.7766		1.8	1.8	17.9582		1.8	1.8	31.1742		1.8	1.8	16.2624
2.1	1.8	25.4954		2.1	1.8	21.3344		2.1	1.8	32.7789		2.1	1.8	21.1571
2.4	1.8	27.6482		2.4	1.8	24.0254		2.4	1.8	34.1185		2.4	1.8	25.2409
2.7	1.8	29.2629		2.7	1.8	25.9361		2.7	1.8	35.1142		2.7	1.8	28.2716
3	1.8	30.4661		3	1.8	27.1591		3	1.8	35.7799		3	1.8	30.2993
3.3	1.8	31.3896		3.3	1.8	27.8712		3.3	1.8	36.1826		3.3	1.8	31.5344
3.6	1.8	32.1268		3.6	1.8	28.2519		3.6	1.8	36.4041		3.6	1.8	32.2252
3.9	1.8	32.7416		3.9	1.8	28.442		3.9	1.8	36.5181		3.9	1.8	32.5848
4.2	1.8	33.2674		4.2	1.8	28.5388		4.2	1.8	36.5683		4.2	1.8	32.7672
4.5	1.8	33.7358		4.5	1.8	28.5766		4.5	1.8	36.5929		4.5	1.8	32.8505
4.8	1.8	34.1953		4.8	1.8	28.5858		4.8	1.8	36.6001		4.8	1.8	32.8766
5.1	1.8	34.671		5.1	1.8	28.5896		5.1	1.8	36.6014		5.1	1.8	32.8862
5.4	1.8	35.17		5.4	1.8	28.5913		5.4	1.8	36.6019		5.4	1.8	32.8899
5.7	1.8	35.676		5.7	1.8	28.592		5.7	1.8	36.6022		5.7	1.8	32.8914
6	1.8	36.1601		6	1.8	28.5923		6	1.8	36.6024		6	1.8	32.892
6.3	1.8	36.5906		6.3	1.8	28.5924		6.3	1.8	36.6025		6.3	1.8	32.8921
6.6	1.8	36.9458		6.6	1.8	28.5924		6.6	1.8	36.6026		6.6	1.8	32.8922
6.9	1.8	37.2173		6.9	1.8	28.5924		6.9	1.8	36.6027		6.9	1.8	32.8922
7.2	1.8	37.4097		7.2	1.8	28.5924		7.2	1.8	36.6028		7.2	1.8	32.8922
7.5	1.8	37.536		7.5	1.8	28.5924		7.5	1.8	36.6028		7.5	1.8	32.8922
7.8	1.8	37.613		7.8	1.8	28.5924		7.8	1.8	36.6028		7.8	1.8	32.8922
8.1	1.8	37.6571		8.1	1.8	28.5924		8.1	1.8	36.6029		8.1	1.8	32.8922
8.4	1.8	37.6812		8.4	1.8	28.5924		8.4	1.8	36.6029		8.4	1.8	32.8922
8.7	1.8	37.6949		8.7	1.8	28.5924		8.7	1.8	36.6029		8.7	1.8	32.8922
9	1.8	37.7036		9	1.8	28.5924		9	1.8	36.6029		9	1.8	32.8922
9.3	1.8	37.7103		9.3	1.8	28.5924		9.3	1.8	36.6029		9.3	1.8	32.8922
9.6	1.8	37.7162		9.6	1.8	28.5924		9.6	1.8	36.6029		9.6	1.8	32.8922
9.9	1.8	37.7216		9.9	1.8	28.5924		9.9	1.8	36.6029		9.9	1.8	32.8922
10.2	1.8	37.7262		10.2	1.8	28.5924		10.2	1.8	36.6029		10.2	1.8	32.8922
10.5	1.8	37.73		10.5	1.8	28.5924		10.5	1.8	36.6029		10.5	1.8	32.8922
10.8	1.8	37.7328		10.8	1.8	28.5924		10.8	1.8	36.6029		10.8	1.8	32.8922
11.1	1.8	37.7347		11.1	1.8	28.5924		11.1	1.8	36.6029		11.1	1.8	32.8922
11.4	1.8	37.7359		11.4	1.8	28.5924		11.4	1.8	36.6029		11.4	1.8	32.8922
11.7	1.8	37.7366		11.7	1.8	28.5924		11.7	1.8	36.6029		11.7	1.8	32.8922
12	1.8	37.737		12	1.8	28.5924		12	1.8	36.6029		12	1.8	32.8922
12.3	1.8	37.7372		12.3	1.8	28.5924		12.3	1.8	36.6029		12.3	1.8	32.8922
12.6	1.8	37.7373		12.6	1.8	28.5924		12.6	1.8	36.6029		12.6	1.8	32.8922
12.9	1.8	37.7373		12.9	1.8	28.5924		12.9	1.8	36.6029		12.9	1.8	32.8922
13.2	1.8	37.7374		13.2	1.8	28.5924		13.2	1.8	36.6029		13.2	1.8	32.8922
13.5	1.8	37.7374		13.5	1.8	28.5924		13.5	1.8	36.6029		13.5	1.8	32.8922
13.8	1.8	37.7374		13.8	1.8	28.5924		13.8	1.8	36.6029		13.8	1.8	32.8922
14.1	1.8	37.7374		14.1	1.8	28.5924		14.1	1.8	36.6029		14.1	1.8	32.8922
14.4	1.8	37.7374		14.4	1.8	28.5924		14.4	1.8	36.6029		14.4	1.8	32.8922
14.7	1.8	37.7374		14.7	1.8	28.5924		14.7	1.8	36.6029		14.7	1.8	32.8922
15	1.8	37.7374		15	1.8	28.5924		15	1.8	36.6029		15	1.8	32.8922
15.3	1.8	37.7374		15.3	1.8	28.5924		15.3	1.8	36.6029		15.3	1.8	32.8922
15.6	1.8	37.7374		15.6	1.8	28.5924		15.6	1.8	36.6029		15.6	1.8	32.8922
15.9	1.8	37.7374		15.9	1.8	28.5924		15.9	1.8	36.6029		15.9	1.8	32.8922
16.2	1.8	37.7374		16.2	1.8	28.5924		16.2	1.8	36.6029		16.2	1.8	32.8922
16.5	1.8	37.7374		16.5	1.8	28.5924		16.5	1.8	36.6029		16.5	1.8	32.8922
16.8	1.8	37.7374		16.8	1.8	28.5924		16.8	1.8	36.6029		16.8	1.8	32.8922
17.1	1.8	37.7374		17.1	1.8	28.5924		17.1	1.8	36.6029		17.1	1.8	32.8922
17.4	1.8	37.7374		17.4	1.8	28.5924		17.4	1.8	36.6029		17.4	1.8	32.8922
17.7	1.8	37.7374		17.7	1.8	28.5924		17.7	1.8	36.6029		17.7	1.8	32.8922
18	1.8	37.7374		18	1.8	28.5924		18	1.8	36.6029		18	1.8	32.8922
18.3	1.8	37.7374		18.3	1.8	28.5924		18.3	1.8	36.6029		18.3	1.8	32.8922
18.6	1.8	37.7374		18.6	1.8	28.5924		18.6	1.8	36.6029		18.6	1.8	32.8922
18.9	1.8	37.7374		18.9	1.8	28.5924		18.9	1.8	36.6029		18.9	1.8	32.8922
19.2	1.8	37.7374		19.2	1.8	28.5924		19.2	1.8	36.6029		19.2	1.8	32.8922
19.5	1.8	37.7374		19.5	1.8	28.5924		19.5	1.8	36.6029		19.5	1.8	32.8922
19.8	1.8	37.7374		19.8	1.8	28.5924		19.8	1.8	36.6029		19.8	1.8	32.8922
20.1	1.8	37.7374		20.1	1.8	28.5924		20.1	1.8	36.6029		20.1	1.8	32.8922
20.4	1.8	37.7374		20.4	1.8	28.5924		20.4	1.8	36.6029		20.4	1.8	32.8922
20.7	1.8	37.7374		20.7	1.8	28.5924		20.7	1.8	36.6029		20.7	1.8	32.8922
21	1.8	37.7374		21	1.8	28.5924		21	1.8	36.6029		21	1.8	32.8922
21.3	1.8	37.7374		21.3	1.8	28.5924		21.3	1.8	36.6029		21.3	1.8	32.8922
21.6	1.8	37.7374		21.6	1.8	28.5924		21.6	1.8	36.6029		21.6	1.8	32.8922
21.9	1.8	37.7374		21.9	1.8	28.5924		21.9	1.8	36.6029		21.9	1.8	32.8922
22.2	1.8	37.7374		22.2	1.8	28.5924		22.2	1.8	36.6029		22.2	1.8	32.8922
22.5	1.8	37.7374		22.5	1.8	28.5924		22.5	1.8	36.6029		22.5	1.8	32.8922
22.8	1.8	37.7374		22.8	1.8	28.5924		22.8	1.8	36.6029		22.8	1.8	32.8922
23.1	1.8	37.7374		23.1	1.8	28.5924		23.1	1.8	36.6029		23.1	1.8	32.8922
23.4	1.8	37.7374		23.4	1.8	28.5924		23.4	1.8	36.6029		23.4	1.8	32.8922
23.7	1.8	37.7374		23.7	1.8	28.5924		23.7	1.8	36.6029		23.7	1.8	32.8922
24	1.8	37.7374		24	1.8	28.5924		24	1.8	36.6029		24	1.8	32.8922
24.3	1.8	37.7374		24.3	1.8	28.5924		24.3	1.8	36.6029		24.3	1.8	32.8922
24.6	1.8	37.7374		24.6	1.8	28.5924		24.6	1.8	36.6029		24.6	1.8	32.8922
24.9	1.8	37.7374		24.9	1.8	28.5924		24.9	1.8	36.6029		24.9	1.8	32.8922
25.2	1.8	37.7374		25.2	1.8	28.5924		25.2	1.8	36.6029		25.2	1.8	32.8922
25.5	1.8	37.7374		25.5	1.8	28.5924		25.5	1.8	36.6029		25.5	1.8	32.8922
25.8	1.8	37.7374		25.8	1.8	28.5924		25.8	1.8	36.6029		25.8	1.8	32.8922
26.1	1.8	37.7374		26.1	1.8	28.5924		26.1	1.8	36.6029		26.1	1.8	32.8922
26.4	1.8	37.7374		26.4	1.8	28.5924		26.4	1.8	36.6029		26.4	1.8	32.8922
26.7	1.8	37.7374		26.7	1.8	28.5924		26.7	1.8	36.6029		26.7	1.8	32.8922
27	1.8	37.7374		27	1.8	28.5924		27	1.8	36.6029		27	1.8	32.8922
27.3	1.8	37.7374		27.3	1.8	28.5924		27.3	1.8	36.6029		27.3	1.8	32.8922
27.6	1.8	37.7374		27.6	1.8	28.5924		27.6	1.8	36.6029		27.6	1.8	32.8922
27.9	1.8	37.7374		27.9	1.8	28.5924		27.9	1.8	36.6029		27.9	1.8	32.8922
28.2	1.8	37.7374		28.2	1.8	28.5924		28.2	1.8	36.6029		28.2	1.8	32.8922
28.5	1.8	37.7374		28.5	1.8	28.5924		28.5	1.8	36.6029		28.5	1.8	32.8922
28.8	1.8	37.7374		28.8	1.8	28.5924		28.8	1.8	36.6029		28.8	1.8	32.8922
29.1	1.8	37.7374		29.1	1.8	28.5924		29.1	1.8	36.6029		29.1	1.8	32.8922
29.4	1.8	37.7374		29.4	1.8	28.5924		29.4	1.8	36.6029		29.4	1.8	32.8922
29.7	1.8	37.7374		29.7	1.8	28.5924		29.7	1.8	36.6029		29.7	1.8	32.8922
30	1.8	37.7374		30	1.8	28.5924		30	1.8	36.6029		30	1.8	32.8922
		0				0				0				0
0	2.1	19.5362		0	2.1	12.34		0	2.1	29.271		0	2.1	11.0421
0.3	2.1	17.1837		0.3	2.1	9.91217		0.3	2.1	28.0081		0.3	2.1	7.21578
0.6	2.1	16.229		0.6	2.1	8.89679		0.6	2.1	27.3086		0.6	2.1	5.16029
0.9	2.1	16.774		0.9	2.1	9.53513		0.9	2.1	27.3344		0.9	2.1	5.34689
1.2	2.1	18.5581		1.2	2.1	11.6604		1.2	2.1	28.0825		1.2	2.1	7.71104
1.5	2.1	21.0777		1.5	2.1	14.7672		1.5	2.1	29.3848		1.5	2.1	11.6837
1.8	2.1	23.785		1.8	2.1	18.2064		1.8	2.1	30.9692		1.8	2.1	16.4127
2.1	2.1	26.2653		2.1	2.1	21.4019		2.1	2.1	32.5526		2.1	2.1	21.0572
2.4	2.1	28.3161		2.4	2.1	23.994		2.4	2.1	33.9204		2.4	2.1	25.0176
2.7	2.1	29.9217		2.7	2.1	25.8672		2.7	2.1	34.9658		2.7	2.1	28.0224
3	2.1	31.1668		3	2.1	27.0891		3	2.1	35.6814		3	2.1	30.0818
3.3	2.1	32.1536		3.3	2.1	27.8162		3.3	2.1	36.1236		3.3	2.1	31.3711
3.6	2.1	32.9574		3.6	2.1	28.2146		3.6	2.1	36.3715		3.6	2.1	32.1156
3.9	2.1	33.6271		3.9	2.1	28.4188		3.9	2.1	36.4999		3.9	2.1	32.5171
4.2	2.1	34.19		4.2	2.1	28.5246		4.2	2.1	36.5592		4.2	2.1	32.7277
4.5	2.1	34.6651		4.5	2.1	28.5702		4.5	2.1	36.5886		4.5	2.1	32.8298
4.8	2.1	35.0913		4.8	2.1	28.5829		4.8	2.1	36.5981		4.8	2.1	32.8672
5.1	2.1	35.493		5.1	2.1	28.5884		5.1	2.1	36.6002		5.1	2.1	32.8821
5.4	2.1	35.8848		5.4	2.1	28.5909		5.4	2.1	36.601		5.4	2.1	32.8882
5.7	2.1	36.2633		5.7	2.1	28.5919		5.7	2.1	36.6015		5.7	2.1	32.8908
6	2.1	36.6143		6	2.1	28.5923		6	2.1	36.6018		6	2.1	32.8918
6.3	2.1	36.9201		6.3	2.1	28.5924		6.3	2.1	36.602		6.3	2.1	32.8921
6.6	2.1	37.1684		6.6	2.1	28.5924		6.6	2.1	36.6022		6.6	2.1	32.8922
6.9	2.1	37.3553		6.9	2.1	28.5924		6.9	2.1	36.6024		6.9	2.1	32.8922
7.2	2.1	37.4849		7.2	2.1	28.5924		7.2	2.1	36.6025		7.2	2.1	32.8922
7.5	2.1	37.5676		7.5	2.1	28.5924		7.5	2.1	36.6026		7.5	2.1	32.8922
7.8	2.1	37.6161		7.8	2.1	28.5924		7.8	2.1	36.6027		7.8	2.1	32.8922
8.1	2.1	37.6426		8.1	2.1	28.5924		8.1	2.1	36.6028		8.1	2.1	32.8922
8.4	2.1	37.6572		8.4	2.1	28.5924		8.4	2.1	36.6028		8.4	2.1	32.8922
8.7	2.1	37.6669		8.7	2.1	28.5924		8.7	2.1	36.6029		8.7	2.1	32.8922
9	2.1	37.6756		9	2.1	28.5924		9	2.1	36.6029		9	2.1	32.8922
9.3	2.1	37.6848		9.3	2.1	28.5924		9.3	2.1	36.6029		9.3	2.1	32.8922
9.6	2.1	37.6948		9.6	2.1	28.5924		9.6	2.1	36.6029		9.6	2.1	32.8922
9.9	2.1	37.7048		9.9	2.1	28.5924		9.9	2.1	36.6029		9.9	2.1	32.8922
10.2	2.1	37.7138		10.2	2.1	28.5924		10.2	2.1	36.6029		10.2	2.1	32.8922
10.5	2.1	37.7213		10.5	2.1	28.5924		10.5	2.1	36.6029		10.5	2.1	32.8922
10.8	2.1	37.727		10.8	2.1	28.5924		10.8	2.1	36.6029		10.8	2.1	32.8922
11.1	2.1	37.731		11.1	2.1	28.5924		11.1	2.1	36.6029		11.1	2.1	32.8922
11.4	2.1	37.7336		11.4	2.1	28.5924		11.4	2.1	36.6029		11.4	2.1	32.8922
11.7	2.1	37.7352		11.7	2.1	28.5924		11.7	2.1	36.6029		11.7	2.1	32.8922
12	2.1	37.7361		12	2.1	28.5924		12	2.1	36.6029		12	2.1	32.8922
12.3	2.1	37.7366		12.3	2.1	28.5924		12.3	2.1	36.6029		12.3	2.1	32.8922
12.6	2.1	37.737		12.6	2.1	28.5924		12.6	2.1	36.6029		12.6	2.1	32.8922
12.9	2.1	37.7371		12.9	2.1	28.5924		12.9	2.1	36.6029		12.9	2.1	32.8922
13.2	2.1	37.7372		13.2	2.1	28.5924		13.2	2.1	36.6029		13.2	2.1	32.8922
13.5	2.1	37.7373		13.5	2.1	28.5924		13.5	2.1	36.6029		13.5	2.1	32.8922
13.8	2.1	37.7373		13.8	2.1	28.5924		13.8	2.1	36.6029		13.8	2.1	32.8922
14.1	2.1	37.7374		14.1	2.1	28.5924		14.1	2.1	36.6029		14.1	2.1	32.8922
14.4	2.1	37.7374		14.4	2.1	28.5924		14.4	2.1	36.6029		14.4	2.1	32.8922
14.7	2.1	37.7374		14.7	2.1	28.5924		14.7	2.1	36.6029		14.7	2.1	32.8922
15	2.1	37.7374		15	2.1	28.5924		15	2.1	36.6029		15	2.1	32.8922
15.3	2.1	37.7374		15.3	2.1	28.5924		15.3	2.1	36.6029		15.3	2.1	32.8922
15.6	2.1	37.7374		15.6	2.1	28.5924		15.6	2.1	36.6029		15.6	2.1	32.8922
15.9	2.1	37.7374		15.9	2.1	28.5924		15.9	2.1	36.6029		15.9	2.1	32.8922
16.2	2.1	37.7374		16.2	2.1	28.5924		16.2	2.1	36.6029		16.2	2.1	32.8922
16.5	2.1	37.7374		16.5	2.1	28.5924		16.5	2.1	36.6029		16.5	2.1	32.8922
16.8	2.1	37.7374		16.8	2.1	28.5924		16.8	2.1	36.6029		16.8	2.1	32.8922
17.1	2.1	37.7374		17.1	2.1	28.5924		17.1	2.1	36.6029		17.1	2.1	32.8922
17.4	2.1	37.7374		17.4	2.1	28.5924		17.4	2.1	36.6029		17.4	2.1	32.8922
17.7	2.1	37.7374		17.7	2.1	28.5924		17.7	2.1	36.6029		17.7	2.1	32.8922
18	2.1	37.7374		18	2.1	28.5924		18	2.1	36.6029		18	2.1	32.8922
18.3	2.1	37.7374		18.3	2.1	28.5924		18.3	2.1	36.6029		18.3	2.1	32.8922
18.6	2.1	37.7374		18.6	2.1	28.5924		18.6	2.1	36.6029		18.6	2.1	32.8922
18.9	2.1	37.7374		18.9	2.1	28.5924		18.9	2.1	36.6029		18.9	2.1	32.8922
19.2	2.1	37.7374		19.2	2.1	28.5924		19.2	2.1	36.6029		19.2	2.1	32.8922
19.5	2.1	37.7374		19.5	2.1	28.5924		19.5	2.1	36.6029		19.5	2.1	32.8922
19.8	2.1	37.7374		19.8	2.1	28.5924		19.8	2.1	36.6029		19.8	2.1	32.8922
20.1	2.1	37.7374		20.1	2.1	28.5924		20.1	2.1	36.6029		20.1	2.1	32.8922
20.4	2.1	37.7374		20.4	2.1	28.5924		20.4	2.1	36.6029		20.4	2.1	32.8922
20.7	2.1	37.7374		20.7	2.1	28.5924		20.7	2.1	36.6029		20.7	2.1	32.8922
21	2.1	37.7374		21	2.1	28.5924		21	2.1	36.6029		21	2.1	32.8922
21.3	2.1	37.7374		21.3	2.1	28.5924		21.3	2.1	36.6029		21.3	2.1	32.8922
21.6	2.1	37.7374		21.6	2.1	28.5924		21.6	2.1	36.6029		21.6	2.1	32.8922
21.9	2.1	37.7374		21.9	2.1	28.5924		21.9	2.1	36.6029		21.9	2.1	32.8922
22.2	2.1	37.7374		22.2	2.1	28.5924		22.2	2.1	36.6029		22.2	2.1	32.8922
22.5	2.1	37.7374		22.5	2.1	28.5924		22.5	2.1	36.6029		22.5	2.1	32.8922
22.8	2.1	37.7374		22.8	2.1	28.5924		22.8	2.1	36.6029		22.8	2.1	32.8922
23.1	2.1	37.7374		23.1	2.1	28.5924		23.1	2.1	36.6029		23.1	2.1	32.8922
23.4	2.1	37.7374		23.4	2.1	28.5924		23.4	2.1	36.6029		23.4	2.1	32.8922
23.7	2.1	37.7374		23.7	2.1	28.5924		23.7	2.1	36.6029		23.7	2.1	32.8922
24	2.1	37.7374		24	2.1	28.5924		24	2.1	36.6029		24	2.1	32.8922
24.3	2.1	37.7374		24.3	2.1	28.5924		24.3	2.1	36.6029		24.3	2.1	32.8922
24.6	2.1	37.7374		24.6	2.1	28.5924		24.6	2.1	36.6029		24.6	2.1	32.8922
24.9	2.1	37.7374		24.9	2.1	28.5924		24.9	2.1	36.6029		24.9	2.1	32.8922
25.2	2.1	37.7374		25.2	2.1	28.5924		25.2	2.1	36.6029		25.2	2.1	32.8922
25.5	2.1	37.7374		25.5	2.1	28.5924		25.5	2.1	36.6029		25.5	2.1	32.8922
25.8	2.1	37.7374		25.8	2.1	28.5924		25.8	2.1	36.6029		25.8	2.1	32.8922
26.1	2.1	37.7374		26.1	2.1	28.5924		26.1	2.1	36.6029		26.1	2.1	32.8922
26.4	2.1	37.7374		26.4	2.1	28.5924		26.4	2.1	36.6029		26.4	2.1	32.8922
26.7	2.1	37.7374		26.7	2.1	28.5924		26.7	2.1	36.6029		26.7	2.1	32.8922
27	2.1	37.7374		27	2.1	28.5924		27	2.1	36.6029		27	2.1	32.8922
27.3	2.1	37.7374		27.3	2.1	28.5924		27.3	2.1	36.6029		27.3	2.1	32.8922
27.6	2.1	37.7374		27.6	2.1	28.5924		27.6	2.1	36.6029		27.6	2.1	32.8922
27.9	2.1	37.7374		27.9	2.1	28.5924		27.9	2.1	36.6029		27.9	2.1	32.8922
28.2	2.1	37.7374		28.2	2.1	28.5924		28.2	2.1	36.6029		28.2	2.1	32.8922
28.5	2.1	37.7374		28.5	2.1	28.5924		28.5	2.1	36.6029		28.5	2.1	32.8922
28.8	2.1	37.7374		28.8	2.1	28.5924		28.8	2.1	36.6029		28.8	2.1	32.8922
29.1	2.1	37.7374		29.1	2.1	28.5924		29.1	2.1	36.6029		29.1	2.1	32.8922
29.4	2.1	37.7374		29.4	2.1	28.5924		29.4	2.1	36.6029		29.4	2.1	32.8922
29.7	2.1	37.7374		29.7	2.1	28.5924		29.7	2.1	36.6029		29.7	2.1	32.8922
30	2.1	37.7374		30	2.1	28.5924		30	2.1	36.6029		30	2.1	32.8922
		0				0				0				0
0	2.4	22.1602		0	2.4	13.9326		0	2.4	29.4116		0	2.4	13.5392
0.3	2.4	19.8264		0.3	2.4	11.5622		0.3	2.4	27.9566		0.3	2.4	9.88884
0.6	2.4	18.6465		0.6	2.4	10.4374		0.6	2.4	27.0332		0.6	2.4	7.74051
0.9	2.4	18.7817		0.9	2.4	10.822		0.9	2.4	26.8551		0.9	2.4	7.57421
1.2	2.4	20.0742		1.2	2.4	12.6094		1.2	2.4	27.4666		1.2	2.4	9.40467
1.5	2.4	22.1267		1.5	2.4	15.3691		1.5	2.4	28.7247		1.5	2.4	12.7831
1.8	2.4	24.4665		1.8	2.4	18.514		1.8	2.4	30.353		1.8	2.4	16.9745
2.1	2.4	26.7078		2.1	2.4	21.5015		2.1	2.4	32.0408		2.1	2.4	21.2152
2.4	2.4	28.6392		2.4	2.4	23.9741		2.4	2.4	33.5378		2.4	2.4	24.9294
2.7	2.4	30.2156		2.7	2.4	25.7974		2.7	2.4	34.706		2.7	2.4	27.825
3	2.4	31.4904		3	2.4	27.0129		3	2.4	35.52		3	2.4	29.8691
3.3	2.4	32.5409		3.3	2.4	27.7539		3.3	2.4	36.0311		3.3	2.4	31.1922
3.6	2.4	33.4237		3.6	2.4	28.1714		3.6	2.4	36.322		3.6	2.4	31.9861
3.9	2.4	34.1704		3.9	2.4	28.3917		3.9	2.4	36.474		3.9	2.4	32.4328
4.2	2.4	34.7982		4.2	2.4	28.5079		4.2	2.4	36.5461		4.2	2.4	32.6764
4.5	2.4	35.3129		4.5	2.4	28.5622		4.5	2.4	36.5824		4.5	2.4	32.8014
4.8	2.4	35.7423		4.8	2.4	28.5794		4.8	2.4	36.5948		4.8	2.4	32.8536
5.1	2.4	36.109		5.1	2.4	28.587		5.1	2.4	36.598		5.1	2.4	32.8761
5.4	2.4	36.4332		5.4	2.4	28.5903		5.4	2.4	36.5992		5.4	2.4	32.8857
5.7	2.4	36.7218		5.7	2.4	28.5917		5.7	2.4	36.6		5.7	2.4	32.8898
6	2.4	36.9733		6	2.4	28.5922		6	2.4	36.6005		6	2.4	32.8915
6.3	2.4	37.182		6.3	2.4	28.5924		6.3	2.4	36.6009		6.3	2.4	32.892
6.6	2.4	37.3443		6.6	2.4	28.5924		6.6	2.4	36.6012		6.6	2.4	32.8921
6.9	2.4	37.4605		6.9	2.4	28.5924		6.9	2.4	36.6015		6.9	2.4	32.8922
7.2	2.4	37.5357		7.2	2.4	28.5924		7.2	2.4	36.6018		7.2	2.4	32.8922
7.5	2.4	37.5784		7.5	2.4	28.5924		7.5	2.4	36.6021		7.5	2.4	32.8922
7.8	2.4	37.599		7.8	2.4	28.5924		7.8	2.4	36.6024		7.8	2.4	32.8922
8.1	2.4	37.6071		8.1	2.4	28.5924		8.1	2.4	36.6026		8.1	2.4	32.8922
8.4	2.4	37.611		8.4	2.4	28.5924		8.4	2.4	36.6027		8.4	2.4	32.8922
8.7	2.4	37.6161		8.7	2.4	28.5924		8.7	2.4	36.6028		8.7	2.4	32.8922
9	2.4	37.6251		9	2.4	28.5924		9	2.4	36.6029		9	2.4	32.8922
9.3	2.4	37.6385		9.3	2.4	28.5924		9.3	2.4	36.6029		9.3	2.4	32.8922
9.6	2.4	37.6551		9.6	2.4	28.5924		9.6	2.4	36.6029		9.6	2.4	32.8922
9.9	2.4	37.6728		9.9	2.4	28.5924		9.9	2.4	36.6029		9.9	2.4	32.8922
10.2	2.4	37.6896		10.2	2.4	28.5924		10.2	2.4	36.6029		10.2	2.4	32.8922
10.5	2.4	37.7039		10.5	2.4	28.5924		10.5	2.4	36.6029		10.5	2.4	32.8922
10.8	2.4	37.715		10.8	2.4	28.5924		10.8	2.4	36.6029		10.8	2.4	32.8922
11.1	2.4	37.7229		11.1	2.4	28.5924		11.1	2.4	36.6029		11.1	2.4	32.8922
11.4	2.4	37.7283		11.4	2.4	28.5924		11.4	2.4	36.6029		11.4	2.4	32.8922
11.7	2.4	37.7317		11.7	2.4	28.5924		11.7	2.4	36.6029		11.7	2.4	32.8922
12	2.4	37.7338		12	2.4	28.5924		12	2.4	36.6029		12	2.4	32.8922
12.3	2.4	37.7351		12.3	2.4	28.5924		12.3	2.4	36.6029		12.3	2.4	32.8922
12.6	2.4	37.7359		12.6	2.4	28.5924		12.6	2.4	36.6029		12.6	2.4	32.8922
12.9	2.4	37.7365		12.9	2.4	28.5924		12.9	2.4	36.6029		12.9	2.4	32.8922
13.2	2.4	37.7368		13.2	2.4	28.5924		13.2	2.4	36.6029		13.2	2.4	32.8922
13.5	2.4	37.737		13.5	2.4	28.5924		13.5	2.4	36.6029		13.5	2.4	32.8922
13.8	2.4	37.7372		13.8	2.4	28.5924		13.8	2.4	36.6029		13.8	2.4	32.8922
14.1	2.4	37.7373		14.1	2.4	28.5924		14.1	2.4	36.6029		14.1	2.4	32.8922
14.4	2.4	37.7373		14.4	2.4	28.5924		14.4	2.4	36.6029		14.4	2.4	32.8922
14.7	2.4	37.7374		14.7	2.4	28.5924		14.7	2.4	36.6029		14.7	2.4	32.8922
15	2.4	37.7374		15	2.4	28.5924		15	2.4	36.6029		15	2.4	32.8922
15.3	2.4	37.7374		15.3	2.4	28.5924		15.3	2.4	36.6029		15.3	2.4	32.8922
15.6	2.4	37.7374		15.6	2.4	28.5924		15.6	2.4	36.6029		15.6	2.4	32.8922
15.9	2.4	37.7374		15.9	2.4	28.5924		15.9	2.4	36.6029		15.9	2.4	32.8922
16.2	2.4	37.7374		16.2	2.4	28.5924		16.2	2.4	36.6029		16.2	2.4	32.8922
16.5	2.4	37.7374		16.5	2.4	28.5924		16.5	2.4	36.6029		16.5	2.4	32.8922
16.8	2.4	37.7374		16.8	2.4	28.5924		16.8	2.4	36.6029		16.8	2.4	32.8922
17.1	2.4	37.7374		17.1	2.4	28.5924		17.1	2.4	36.6029		17.1	2.4	32.8922
17.4	2.4	37.7374		17.4	2.4	28.5924		17.4	2.4	36.6029		17.4	2.4	32.8922
17.7	2.4	37.7374		17.7	2.4	28.5924		17.7	2.4	36.6029		17.7	2.4	32.8922
18	2.4	37.7374		18	2.4	28.5924		18	2.4	36.6029		18	2.4	32.8922
18.3	2.4	37.7374		18.3	2.4	28.5924		18.3	2.4	36.6029		18.3	2.4	32.8922
18.6	2.4	37.7374		18.6	2.4	28.5924		18.6	2.4	36.6029		18.6	2.4	32.8922
18.9	2.4	37.7374		18.9	2.4	28.5924		18.9	2.4	36.6029		18.9	2.4	32.8922
19.2	2.4	37.7374		19.2	2.4	28.5924		19.2	2.4	36.6029		19.2	2.4	32.8922
19.5	2.4	37.7374		19.5	2.4	28.5924		19.5	2.4	36.6029		19.5	2.4	32.8922
19.8	2.4	37.7374		19.8	2.4	28.5924		19.8	2.4	36.6029		19.8	2.4	32.8922
20.1	2.4	37.7374		20.1	2.4	28.5924		20.1	2.4	36.6029		20.1	2.4	32.8922
20.4	2.4	37.7374		20.4	2.4	28.5924		20.4	2.4	36.6029		20.4	2.4	32.8922
20.7	2.4	37.7374		20.7	2.4	28.5924		20.7	2.4	36.6029		20.7	2.4	32.8922
21	2.4	37.7374		21	2.4	28.5924		21	2.4	36.6029		21	2.4	32.8922
21.3	2.4	37.7374		21.3	2.4	28.5924		21.3	2.4	36.6029		21.3	2.4	32.8922
21.6	2.4	37.7374		21.6	2.4	28.5924		21.6	2.4	36.6029		21.6	2.4	32.8922
21.9	2.4	37.7374		21.9	2.4	28.5924		21.9	2.4	36.6029		21.9	2.4	32.8922
22.2	2.4	37.7374		22.2	2.4	28.5924		22.2	2.4	36.6029		22.2	2.4	32.8922
22.5	2.4	37.7374		22.5	2.4	28.5924		22.5	2.4	36.6029		22.5	2.4	32.8922
22.8	2.4	37.7374		22.8	2.4	28.5924		22.8	2.4	36.6029		22.8	2.4	32.8922
23.1	2.4	37.7374		23.1	2.4	28.5924		23.1	2.4	36.6029		23.1	2.4	32.8922
23.4	2.4	37.7374		23.4	2.4	28.5924		23.4	2.4	36.6029		23.4	2.4	32.8922
23.7	2.4	37.7374		23.7	2.4	28.5924		23.7	2.4	36.6029		23.7	2.4	32.8922
24	2.4	37.7374		24	2.4	28.5924		24	2.4	36.6029		24	2.4	32.8922
24.3	2.4	37.7374		24.3	2.4	28.5924		24.3	2.4	36.6029		24.3	2.4	32.8922
24.6	2.4	37.7374		24.6	2.4	28.5924		24.6	2.4	36.6029		24.6	2.4	32.8922
24.9	2.4	37.7374		24.9	2.4	28.5924		24.9	2.4	36.6029		24.9	2.4	32.8922
25.2	2.4	37.7374		25.2	2.4	28.5924		25.2	2.4	36.6029		25.2	2.4	32.8922
25.5	2.4	37.7374		25.5	2.4	28.5924		25.5	2.4	36.6029		25.5	2.4	32.8922
25.8	2.4	37.7374		25.8	2.4	28.5924		25.8	2.4	36.6029		25.8	2.4	32.8922
26.1	2.4	37.7374		26.1	2.4	28.5924		26.1	2.4	36.6029		26.1	2.4	32.8922
26.4	2.4	37.7374		26.4	2.4	28.5924		26.4	2.4	36.6029		26.4	2.4	32.8922
26.7	2.4	37.7374		26.7	2.4	28.5924		26.7	2.4	36.6029		26.7	2.4	32.8922
27	2.4	37.7374		27	2.4	28.5924		27	2.4	36.6029		27	2.4	32.8922
27.3	2.4	37.7374		27.3	2.4	28.5924		27.3	2.4	36.6029		27.3	2.4	32.8922
27.6	2.4	37.7374		27.6	2.4	28.5924		27.6	2.4	36.6029		27.6	2.4	32.8922
27.9	2.4	37.7374		27.9	2.4	28.5924		27.9	2.4	36.6029		27.9	2.4	32.8922
28.2	2.4	37.7374		28.2	2.4	28.5924		28.2	2.4	36.6029		28.2	2.4	32.8922
28.5	2.4	37.7374		28.5	2.4	28.5924		28.5	2.4	36.6029		28.5	2.4	32.8922
28.8	2.4	37.7374		28.8	2.4	28.5924		28.8	2.4	36.6029		28.8	2.4	32.8922
29.1	2.4	37.7374		29.1	2.4	28.5924		29.1	2.4	36.6029		29.1	2.4	32.8922
29.4	2.4	37.7374		29.4	2.4	28.5924		29.4	2.4	36.6029		29.4	2.4	32.8922
29.7	2.4	37.7374		29.7	2.4	28.5924		29.7	2.4	36.6029		29.7	2.4	32.8922
30	2.4	37.7374		30	2.4	28.5924		30	2.4	36.6029		30	2.4	32.8922
		0				0				0				0
0	2.7	24.2585		0	2.7	15.4199		0	2.7	28.9213		0	2.7	16.254
0.3	2.7	21.9736		0.3	2.7	13.1157		0.3	2.7	27.2105		0.3	2.7	12.8551
0.6	2.7	20.6385		0.6	2.7	11.8975		0.6	2.7	26.0491		0.6	2.7	10.6702
0.9	2.7	20.4484		0.9	2.7	12.0464		0.9	2.7	25.705		0.9	2.7	10.1715
1.2	2.7	21.3197		1.2	2.7	13.5113		1.2	2.7	26.2612		1.2	2.7	11.4458
1.5	2.7	22.9413		1.5	2.7	15.9341		1.5	2.7	27.5829		1.5	2.7	14.17
1.8	2.7	24.91		1.8	2.7	18.7907		1.8	2.7	29.3705		1.8	2.7	17.7418
2.1	2.7	26.8785		2.1	2.7	21.5737		2.1	2.7	31.2698		2.1	2.7	21.4943
2.4	2.7	28.6426		2.4	2.7	23.9298		2.4	2.7	32.9842		2.4	2.7	24.8916
2.7	2.7	30.1445		2.7	2.7	25.707		2.7	2.7	34.341		2.7	2.7	27.6296
3	2.7	31.417		3	2.7	26.9206		3	2.7	35.298		3	2.7	29.6325
3.3	2.7	32.5159		3.3	2.7	27.6801		3.3	2.7	35.9057		3.3	2.7	30.9811
3.6	2.7	33.4782		3.6	2.7	28.1206		3.6	2.7	36.2556		3.6	2.7	31.8266
3.9	2.7	34.3162		3.9	2.7	28.3602		3.9	2.7	36.4397		3.9	2.7	32.3255
4.2	2.7	35.032		4.2	2.7	28.4887		4.2	2.7	36.5288		4.2	2.7	32.6095
4.5	2.7	35.6178		4.5	2.7	28.5528		4.5	2.7	36.5739		4.5	2.7	32.763
4.8	2.7	36.0891		4.8	2.7	28.5753		4.8	2.7	36.59		4.8	2.7	32.8344
5.1	2.7	36.465		5.1	2.7	28.5853		5.1	2.7	36.5945		5.1	2.7	32.8673
5.4	2.7	36.7683		5.4	2.7	28.5897		5.4	2.7	36.5962		5.4	2.7	32.8819
5.7	2.7	37.0128		5.7	2.7	28.5915		5.7	2.7	36.5972		5.7	2.7	32.8883
6	2.7	37.2067		6	2.7	28.5922		6	2.7	36.5979		6	2.7	32.8909
6.3	2.7	37.3535		6.3	2.7	28.5924		6.3	2.7	36.5985		6.3	2.7	32.8918
6.6	2.7	37.4567		6.6	2.7	28.5924		6.6	2.7	36.5991		6.6	2.7	32.8921
6.9	2.7	37.5207		6.9	2.7	28.5924		6.9	2.7	36.5997		6.9	2.7	32.8921
7.2	2.7	37.5522		7.2	2.7	28.5924		7.2	2.7	36.6004		7.2	2.7	32.8922
7.5	2.7	37.5598		7.5	2.7	28.5924		7.5	2.7	36.6011		7.5	2.7	32.8922
7.8	2.7	37.553		7.8	2.7	28.5924		7.8	2.7	36.6017		7.8	2.7	32.8922
8.1	2.7	37.5411		8.1	2.7	28.5924		8.1	2.7	36.6022		8.1	2.7	32.8922
8.4	2.7	37.5318		8.4	2.7	28.5924		8.4	2.7	36.6025		8.4	2.7	32.8922
8.7	2.7	37.5307		8.7	2.7	28.5924		8.7	2.7	36.6027		8.7	2.7	32.8922
9	2.7	37.5401		9	2.7	28.5924		9	2.7	36.6028		9	2.7	32.8922
9.3	2.7	37.5595		9.3	2.7	28.5924		9.3	2.7	36.6029		9.3	2.7	32.8922
9.6	2.7	37.5861		9.6	2.7	28.5924		9.6	2.7	36.6029		9.6	2.7	32.8922
9.9	2.7	37.616		9.9	2.7	28.5924		9.9	2.7	36.6029		9.9	2.7	32.8922
10.2	2.7	37.6451		10.2	2.7	28.5924		10.2	2.7	36.6029		10.2	2.7	32.8922
[truncated: 9,348 more rows]

## Sheet: Hbond occupancy
	Wildtype					T32N
[truncated: 3 more rows]
